# Supplementary material for: Discovery of Laacher See eruption in speleothem record synchronizes Greenland and central European Late Glacial climate change
Source: Sci Adv. 2025 Jan 15;11(3):eadt4057. doi: 10.1126/sciadv.adt4057 (PMC11734736; doi:10.1126/sciadv.adt4057)
Supplement: Supplementary file 2 — Data S1 [file sciadv.adt4057_data_s1.zip]

Archive with 1 entries (1 files):
- adt4057_data_s1.xlsx
