# Supplementary material for: Discovery of Laacher See eruption in speleothem record synchronizes Greenland and central European Late Glacial climate change
Source: Sci Adv. 2025 Jan 15;11(3):eadt4057. doi: 10.1126/sciadv.adt4057 (PMC11734736; doi:10.1126/sciadv.adt4057)
Supplement: Supplementary file 2 — Data S1 [file sciadv.adt4057_data_s1.zip › adt4057_data_s1.xlsx]

## Sheet: Table S1 - 230ThU ages
						Uncorrected				vs year of chemistry				BP 1950
Sample	depth [mm]	238U concentration [µg/g]	2 sigma error	232Th concentration [ng/g]	2 sigma error	(234U/238U)	2 sigma error	(230Th/238U)	2 sigma error	age uncorrected [ka]	2 sigma error	age corrected [ka]	2 sigma error	age uncorrected [ka]	2 sigma error	age corrected [ka]	2 sigma error
SM50	8	0.0618988	0.000394984	0.0222788	0.000677667	1.11655	0.00468103	0.0227338	0.00190038	2.2424	0.18175	2.23316	0.187426	2.17869	0.18175	2.16945	0.187426
SM51	15.5	0.135463	0.00101817	0.0140818	0.000415489	1.10482	0.00593387	0.0377976	0.00086086	3.79396	0.0899454	3.79127	0.0886144	3.73025	0.0899454	3.72756	0.0886144
SM01	19	0.0657583	0.000443675	0.0089595	0.000259783	1.10422	0.0015717	0.0451187	0.000779462	4.54639	0.0774429	4.54285	0.0787733	4.4845	0.0774429	4.48096	0.0787733
SM52	28.5	0.179819	0.00121745	0.0128501	0.000398634	1.10356	0.00476988	0.0588825	0.00137046	5.97447	0.141071	5.97261	0.140493	5.91076	0.141071	5.9089	0.140493
SM02	34	0.059763	0.000398877	0.00284986	0.000119563	1.10266	0.00181261	0.0617944	0.000951719	6.28363	0.096084	6.28239	0.0982674	6.22174	0.096084	6.2205	0.0982674
SM09	50.2	0.0326716	0.000220765	0.00315897	0.0001108	1.10935	0.00242938	0.0741054	0.00123099	7.53091	0.126484	7.52841	0.127883	7.46886	0.126484	7.46637	0.127883
SM03	62.5	0.140405	0.000943321	0.00519448	0.000159369	1.15192	0.00177633	0.0869308	0.00263255	8.54227	0.260992	8.54135	0.258658	8.48038	0.260992	8.47946	0.258658
SM04	77	0.0902272	0.000601204	0.0153266	0.000316581	1.1823	0.00162218	0.0980761	0.00133806	9.42292	0.134634	9.41881	0.130512	9.36103	0.134634	9.35692	0.130512
SM05	95	0.096411	0.000643485	0.0145406	0.000263456	1.2231	0.00169365	0.111869	0.00107174	10.4305	0.104517	10.4269	0.104048	10.3686	0.104517	10.3651	0.104048
SM33	100	0.142834	0.000887449	0.0305429	0.00056919	1.2869	0.0042136	0.130316	0.00194932	11.5979	0.181115	11.5932	0.183984	11.5348	0.181115	11.5301	0.183984
SM34	102	0.131898	0.00106949	0.340226	0.0033081	1.29638	0.0080527	0.128705	0.00122173	11.3584	0.132754	11.3017	0.132185	11.2952	0.132754	11.2386	0.132185
SM53	104	0.114393	0.00121077	0.241768	0.00345815	1.28372	0.0117292	0.129385	0.00266245	11.5412	0.274206	11.4943	0.269026	11.4775	0.274206	11.4306	0.269026
MG201	108.5	0.110877	0.000697603	0.607042	0.00382612	1.28646	0.000454124	0.129527	0.000454144	11.5283	0.0415578	11.4111	0.0717091	11.4551	0.0415578	11.3378	0.0717091
SM35	113	0.0651376	0.000611729	0.23702	0.00236183	1.30697	0.010175	0.147744	0.00247347	13.0218	0.255643	12.9426	0.249916	12.9586	0.255643	12.8794	0.249916
MG202	114	0.0773263	0.000463416	0.160517	0.000966093	1.28937	0.000720085	0.146002	0.00049514	13.0478	0.0483756	13.0035	0.0509028	12.9745	0.0483756	12.9302	0.0509028
MG203	115.5	0.0804659	0.000505655	0.0710594	0.000459836	1.29495	0.000551354	0.147494	0.000498525	13.1279	0.0476001	13.1091	0.0469699	13.0546	0.0476001	13.0359	0.0469699
MG204	118.5	0.0529335	0.000338957	0.253517	0.00162862	1.30172	0.000642947	0.150653	0.000581426	13.3507	0.0535044	13.2495	0.0724118	13.2774	0.0535044	13.1762	0.0724118
SM30	120	0.0605808	0.000329218	0.0613117	0.000754703	1.30853	0.00223141	0.150251	0.0017897	13.2387	0.165836	13.2167	0.164279	13.1759	0.165836	13.1539	0.164279
SM10	121	0.0291349	0.000198388	0.245543	0.00292601	1.32996	0.00350997	0.15431	0.00232104	13.3821	0.215272	13.2018	0.230295	13.32	0.215272	13.1398	0.230295
MG205	127	0.106011	0.000650116	0.164795	0.00101674	1.31146	0.000497787	0.154669	0.00049585	13.6186	0.0464553	13.586	0.0480234	13.5453	0.0464553	13.5127	0.0480234
SM11	128	0.0524337	0.000359633	0.0951453	0.00131229	1.31129	0.00413571	0.153858	0.00168949	13.5448	0.156887	13.5055	0.165227	13.4828	0.156887	13.4435	0.165227
SM31	132	0.113174	0.000606444	0.204748	0.00227514	1.31801	0.0018745	0.155184	0.00139574	13.5937	0.12326	13.5546	0.129163	13.5309	0.12326	13.4918	0.129163
Samples marked in bold are from this study, all other samples are from Mischel et al., 2017.
The activity ratios are calculated under the assumption of a detrital component in secular equilibrium using a 232Th/238U weight ratio of 3.8.
Decay constants for 230Th and 234U are from Cheng et al. (2013); decay constant for 238U is 1.55125 x 10-10 yr-1 (Jaffey et al., 1971).
All uncertainties are given as 2σ

## Sheet: Table S2 - LA-ICP-MS results
Linescan HLK2_1												Linescan HLK2_2											Linescan HLK2_3
dft	year	year	Mg	P	Sr	Ba	U	S z-scores	Na z-scores			dft	year	year	Mg	P	Sr	Ba	U	S z-scores	Na z-scores		dft	year	year	Mg	P	Sr	Ba	U	S z-scores	Na z-scores
mm	BP1950	BP1950	µg/g	µg/g	µg/g	µg/g	µg/g	cps	cps			mm	BP1950	BP1950	µg/g	µg/g	µg/g	µg/g	µg/g	cps	cps		mm	BP1950	BP1950	µg/g	µg/g	µg/g	µg/g	µg/g	cps	cps
	combined age model (Layer counting and LSE corrected)	orig. HLK age model						information values only	information values only				combined age model (Layer counting and LSE corrected)	orig. HLK age model						information values only	information values only			combined age model (Layer counting and LSE corrected)	orig. HLK age model						information values only	information values only
119.037	13136.3	13177.6		299.541	39.4798				0.49662			107.927			396.616	89.5584	42.7407	8.30598	0.05158	0.22685			114.019	12902.1	12943.1	396.12	119.69	30.4581	4.70514	0.06355	0.34353	0.72238
119.107	13139.9	13181	355.179	128.486	39.8449	4.70712	0.06769	0.25064	0.18829			107.957			380.026	89.4211	44.2398	8.45308	0.06229	0.47207	0.7053		114.049	12902.9	12943.9	384.803	121.704	26.3133	4.35943	0.06626	0.4975	0.43859
119.177	13142.4	13183.5	394.335	105.734	39.4286	4.74954	0.09081	-0.32919	-0.08247			107.987			367.535	75.1104	43.9134	8.20178	0.03968	0.38984	0.37539		114.079	12904.5	12945.5	395.16	104.314	28.8901	4.9612	0.06578	0.29012	0.10941
119.247	13141	13182.1	396.626	81.401	37.4041	4.35786	0.06672	-1.1002	-0.3361			108.017			384.329	68.3298	43.9858	8.06355	0.04402	-0.00761	0.21275		114.109	12905.7	12946.7	395.924	86.0188	31.7752	5.35124	0.04805	-0.12334	0.06517
119.317	13142.7	13183.8	393.977	74.91	37.9225	4.02092	0.05181	-0.30535	-0.4101			108.047			389.656	65.1377	42.9831	7.71645	0.06001	0.23346	0.29265		114.139	12907	12948	387.174	71.8655	33.7844	6.01932	0.05462	0.04182	0.10688
119.387	13143.3	13184.4	392.947	108.89	40.8556	4.75222	0.08043	-0.17765	-0.23785			108.077			386.862	77.0202	43.3686	8.13138	0.05511	0.09847	0.27009		114.169	12908.3	12949.3	376.402	80.6125	33.5558	5.79374	0.05775	0.55129	0.67241
119.457	13145.2	13186.4	385.333	96.1047	43.6786	6.12069	0.05616	-0.32486	-0.36114			108.107			392.184	73.6014	41.9719	7.7164	0.06092	0.09882	0.30187		114.199	12909.7	12950.7	378.028	88.5264	33.1232	5.62653	0.07409	0.30713	0.75493
119.527	13149	13190	368.901	93.7959	45.9178	5.89531	0.04218	-0.14806	-0.0105			108.137			391.963	67.5381	42.4018	7.38564	0.05062	0.30829	0.24236		114.229	12911.5	12952.5	378.016	106.238	34.2535	5.74026	0.06736	-0.04513	0.54047
119.597	13150.7	13191.9	403.311	90.5465	41.4034	4.88649	0.05141	-0.24195	-0.31869			108.167			379.691	53.127	41.9666	7.30642	0.05826	0.03436	0.15707		114.259	12912.9	12953.9	375.621	115.258	31.6717	5.22695	0.06773	0.43184	0.6191
119.667	13154.1	13195.2	433.925	69.0969	41.192	3.98869	0.0471	0.4428	-0.37851			108.197			386.591	51.903	41.9198	7.5374	0.04687	0.13316	0.17409		114.289	12914.1	12955.1	377.402	142.59	26.909	4.6278	0.06936	-0.27591	0.61657
119.737	13156.4	13197.5	426.232	62.663	38.5846	3.74862	0.05061	0.13744	-0.37857			108.227			392.466	58.9915	43.8362	8.14736	0.04575	0.0451	0.1973		114.319	12915.3	12956.3	381.348	158.83	26.0126	4.49203	0.08247	0.20031	0.59216
119.807	13160.1	13201.2	431.808	66.1874	38.3369	3.98306	0.04512	-0.72051	-0.40917			108.257			385.256	78.0293	47.1644	8.94892	0.05734	0.10022	0.33214		114.349	12916.6	12957.6	390.771	143.015	29.0395	5.01432	0.08786	0.22772	0.50444
119.877	13163.1	13204.2	454.451	72.5281	42.4338	4.32701	0.06277	-0.5789	-0.32858			108.287			368.244	79.3978	49.0448	9.41397	0.06147	0.2667	0.33877		114.379	12918	12959	410.711	130.41	31.3774	5.27537	0.07367	0.09161	0.56211
119.947	13166.1	13207.2	383.673	106.506	46.0071	4.83166	0.06594	-0.67724	-0.30048			108.317			372.736	74.2015	48.3893	9.31876	0.07252	-0.17321	0.26281		114.409	12919.6	12960.6	415.013	120.818	32.9485	5.32376	0.06586	0.14439	0.54333
120.017	13169	13210.1	397.053	124.163	41.2059	4.5434	0.06292	0.03924	-0.21161			108.347			371.341	67.2552	50.2208	9.12007	0.05123	0.24158	0.20686		114.439	12921.2	12962.2	418.725	109.235	32.5943	5.13078	0.07884	0.26154	0.46325
120.087	13171.4	13212.5	425.386	147.651	41.0891	6.1663	0.07423	0.25935	0.08124			108.377			359.38	66.0362	52.199	9.16639	0.05185	0.24232	0.2194		114.469	12922.1	12963.1	413.558	117.612	30.5833	5.17077	0.07489	0.46687	0.45534
120.157	13174	13215.1	432.84	127.184	41.3002	5.32888	0.05269	-0.1914	-0.17105			108.407			376.933	62.7553	51.9721	9.12212	0.04258	0.04911	0.22089		114.499	12923.5	12964.5	398.692	121.678	31.6407	5.67855	0.0629	0.25062	0.65815
120.227	13177.2	13218.3	425.615	129.904	41.2413	4.84273	0.05603	-0.47239	-0.11136			108.437			398.388	61.8797	49.8949	8.77599	0.05337	0.49369	0.29016		114.529	12924.6	12965.6	390.754	128.239	30.8773	5.51411	0.08818	0.87881	0.82043
120.297	13178.9	13219.9	387.565	111.619	46.0071	4.59256	0.05801	-1.00766	-0.36117			108.467			401.964	66.3964	47.0752	8.30858	0.05272	0.36974	0.29073		114.559	12925.7	12966.7	382.533	127.015	31.0815	5.62809	0.07933	0.80759	0.78017
120.367	13181.1	13222.2	436.713	104.498	37.9169	4.14914	0.04463	-0.33669	-0.26552			108.497			411.653	82.1616	45.3936	8.21636	0.06558	0.458	0.38919		114.589	12926.9	12967.9	377.797	120.279	32.1736	5.77479	0.08256	1.05976	0.69319
120.437	13183.4	13224.5	388.496	82.8349	43.6538	3.99022	0.04273	-0.63674	-0.32924			108.527			410.994	87.6235	44.5563	8.53867	0.05837	0.45416	0.28526		114.619	12928.2	12969.2	381.68	108.946	32.5986	5.96408	0.09266	-0.20092	0.67221
120.507	13186	13227.1	420.887	116.788	42.7709	4.93292	0.07419	-0.30397	0.70597			108.557			409.296	94.273	43.6257	8.5034	0.0678	0.09948	0.24837		114.649	12929.4	12970.4	377.032	108.875	32.2411	5.91487	0.08191	0.75274	0.59495
120.577	13186.9	13227.9	431.013	168.165	38.053	3.66935	0.07651	-0.14808	-0.27692			108.587			399.675	95.9071	43.9389	8.34049	0.06799	0.13608	0.24072		114.679	12930.4	12971.4	391.675	102.694	31.1697	5.48443	0.08504	0.27707	0.59986
120.647	13188.7	13229.9	404.267	108.458	43.5452	4.32453	0.06139	-0.97317	-0.38615			108.617			385.122	87.4721	44.7897	8.59833	0.06312	-0.11771	0.20951		114.709	12931.6	12972.6	383.102	110.902	30.297	5.37906	0.0737	0.53495	0.58944
120.717	13191.8	13232.9	434.593	99.5063	42.1843	4.00357	0.05762	-0.28877	-0.41579			108.647			366.639	76.9691	45.0583	8.53072	0.06279	0.28099	0.12112		114.739	12932.8	12973.8	388.994	117.824	31.1973	5.5128	0.07379	0.51098	0.72575
120.787	13194.2	13235.3	435.914	132.959	39.2315	4.30976	0.0583	-0.01542	-0.34424			108.677			358.002	70.6516	45.6438	8.61278	0.06588	0.11639	0.04916		114.769	12933.9	12974.9	391.679	127.409	31.0062	5.48842	0.09263	0.34002	0.76648
120.857	13197	13238.2	457.848	135.698	38.3513	4.04918	0.08713	-0.24845	-0.00937			108.707			360.649	68.2375	46.2473	8.62931	0.0616	0.32036	0.04848		114.799	12935	12976	387.625	118.024	30.7956	5.36714	0.0826	0.62632	0.6323
120.927	13200.2	13241.3	441.644	139.05	39.1626	4.40801	0.07329	0.22173	-0.1342			108.737			375.496	70.4125	44.2219	8.23096	0.05186	0.331	0.02113		114.829	12936.3	12977.3	381.556	112.832	31.2438	5.44216	0.07387	0.27521	0.59325
120.997	13203.1	13244.3	437.52	96.9287	38.9286	4.69566	0.05527	-0.98423	-0.27238			108.767			371.418	82.4773	41.4968	7.76358	0.06017	-0.0276	0.13839		114.859	12937.5	12978.5	379.953	104.001	32.1387	5.65355	0.07383	0.53819	0.51963
121.067	13205.9	13246.9	402.333	117.274	37.0724	4.61853	0.07386	-0.46839	-0.36496			108.797			377.097	95.0691	39.0148	7.7149	0.06365	0.12003	0.12124		114.889	12938.8	12979.8	383.1	106.028	30.9297	5.49516	0.07553	-0.14257	0.4918
121.137	13208.4	13249.6	407.332	164.805	38.38	4.3052	0.11137	0.23593	-0.39187			108.827			385.431	115.312	37.8111	7.36735	0.07778	0.06817	0.16703		114.919	12940.3	12981.3	379.67	94.6419	31.0896	5.47067	0.06915	0.71211	0.41711
121.207	13210.7	13251.8	426.18	133.27	37.5488	4.16404	0.0763	0.00226	-0.42125			108.857			388.033	135.422	36.1409	7.39711	0.07107	-0.05299	0.19541		114.949	12941.1	12982.1	374.51	95.8291	31.3408	5.57549	0.07572	0.47864	0.42199
121.277	13213.3	13254.4	477.106	113.9	37.596	4.08365	0.06472	-0.45811	-0.4328			108.887			407.867	155.284	35.6292	7.20828	0.08053	0.0601	0.35391		114.979	12941.9	12982.9	376.12	108.812	32.4361	5.84836	0.07446	0.11654	0.52802
121.347	13215.6	13256.7	505.273	177.923	39.0953	4.02205	0.06102	-0.34541	-0.37328			108.917			410.328	185.581	34.872	7.16581	0.07605	-0.06376	0.40136		115.009	12943.1	12984.1	369.994	110.838	32.8073	6.19798	0.09244	0.38645	0.53006
121.417	13217.4	13258.5	483.044	138.65	39.7823	4.32182	0.05728	0.30267	-0.20228			108.947			418.625	211.883	33.7716	7.17089	0.08726	0.23337	0.46654		115.039	12945.2	12986.2	371.318	108.959	33.2044	5.93032	0.07972	0.59289	0.55599
121.487	13219.8	13261	488.136	130.945	40.9143	5.14697	0.05327	-0.61861	-0.23305			108.977			415.859	199.039	34.5577	7.13233	0.08385	-0.21402	0.68564		115.069	12946.8	12987.8	373.57	113.524	32.428	5.81169	0.07575	0.79054	0.56277
121.557	13222.7	13263.8	495.798	119.763	39.3724	4.17149	0.08076	0.51832	-0.4051			109.007			409.141	176.38	35.0797	6.806	0.09566	0.52281	0.50711		115.099	12948	12989	371.807	109.704	32.4115	6.02705	0.07648	0.2523	0.61716
121.627	13224.1	13265.1	523.997	92.4905	39.73	4.25595	0.05433	-0.43609	-0.43306			109.037			412.299	187.909	35.9522	7.26916	0.08501	-0.06476	0.8014		115.129	12949	12990	380.587	106.202	32.8411	6.13127	0.08039	0.82732	0.64385
121.697	13224.9	13266	523.079	115.332	43.4038	4.02796	0.05632	-0.83856	-0.39784			109.067			400.743	199.295	37.1109	7.04831	0.09902	0.01606	0.25733		115.159	12950.4	12991.4	379.041	117.844	33.187	6.29716	0.10469	0.55628	0.79855
121.767	13226.7	13267.8	491.761	102.576	43.5292	4.23645	0.05126	0.85493	-0.32649			109.097			393.07	186.679	37.7738	6.96841	0.07099	-0.42106	0.19924		115.189	12952.1	12993.1	372.511	140.831	32.791	6.10514	0.10795	0.36177	0.96361
121.837	13228.7	13269.8	463.58	88.915	41.9984	3.97887	0.05155	-0.33186	-0.40922			109.127			402.654	184.633	38.2842	6.97324	0.08819	0.52434	0.28736		115.219	12953.8	12994.8	372.435	142.964	32.93	6.06714	0.10502	0.42721	1.0369
121.907	13230.8	13272	517.402	120.054	43.4674	4.45931	0.06473	-0.32675	-0.23375			109.157			407.518	174.025	38.0853	6.90524	0.08595	0.2992	0.47614		115.249	12955.2	12996.2	378.246	133.487	32.7763	6.04931	0.10387	0.30651	0.98382
121.977	13233.4	13274.5	474.677	126.612	43.0461	4.32688	0.05972	-0.4827	-0.32426			109.187			410.622	203.686	35.8567	6.42922	0.0766	0.17568	0.23136		115.279	12956.6	12997.6	381.739	143.962	31.7157	6.28766	0.09557	0.54272	0.90254
122.047	13238.7	13279.8	434.08	135.704	45.0811	4.54741	0.06327	0.05362	-0.31188			109.217			435.283	263.881	32.0179	6.15458	0.08555	-0.11888	0.2726		115.309	12957.9	12998.9	371.328	135.083	32.1637	6.12035	0.09616	0.57954	0.8459
122.117	13241	13282.2	491.715	88.9575	43.4854	4.22441	0.06488	-0.85284	-0.17866			109.247			425.539	321.097	30.0485	5.69091	0.0823	0.85039	0.19669		115.339	12959.4	13000.4	376.606	113.545	32.662	6.18109	0.08556	0.1694	0.7449
122.187	13243.4	13284.4	585.784	88.655	45.7216	4.64967	0.09914	-1.11485	-0.36553			109.277			415.077	368.977	28.2584	5.8804	0.07636	0.03253	0.11461		115.369	12961.7	13002.7	375.786	118.43	32.1965	5.98374	0.10403	0.39748	0.73394
122.257	13245.1	13286.2	558.405	90.6514	46.6605	4.56041	0.04604	0.28768	-0.41644			109.307			405.566	404.922	27.7011	5.92761	0.08162	0.00372	0.17511		115.399	12963.2	13004.2	368.866	150.724	30.6853	5.87512	0.09904	0.54565	0.88416
122.327	13247.9	13289.1	535.154	89.0934	46.5001	4.61628	0.08594	-0.26451	-0.41441			109.337			415.727	436.527	27.5706	5.95191	0.08649	0.00457	0.43418		115.429	12964.5	13005.5	365.129	154.033	29.3909	5.72286	0.11467	0.62108	1.12173
122.397	13250.3	13291.4	543.669	82.0601	45.7202	4.22131	0.03543	0.18615	-0.34848			109.367			410.567	410.567	27.3249	5.6265	0.08606	-0.48648	0.19948		115.459	12965.3	13006.3	378.631	127.581	31.2749	6.03868	0.10489	0.66556	0.82752
122.467	13253.7	13294.9	510.792	103.863	41.4453	4.03207	0.04628	-0.37066	-0.35481			109.397			411.901	402.765	29.3246	5.79916	0.09286	0.56496	0.15923		115.489	12965.3	13006.3	382.468	101.176	33.4571	6.40199	0.08972	0.57568	0.598
122.537	13257.7	13298.9	532.75	89.6424	40.1634	3.95222	0.05649	-0.06864	-0.36413			109.427			418.395	373.462	29.944	6.0877	0.08028	0.05559	0.14363		115.519	12968.6	13009.6	393.318	104.664	34.0585	6.49394	0.08827	1.00593	0.542
122.607	13261.1	13302.2	508.204	98.485	43.3696	4.37096	0.0588	-0.33566	-0.31954			109.457			429.248	356.933	28.6985	30.5261	0.07976	-0.02399	0.25105		115.549	12969.6	13010.6	383.589	112.517	34.148	6.70831	0.10316	0.33992	0.62837
122.677	13262.8	13303.9	583.442	87.3606	44.8556	3.97278	0.0565	-0.61725	-0.36107			109.487			430.307	342.274	29.1441	5.43796	0.0878	0.21513	0.18078		115.579	12970.7	13011.7	377.561	130.451	34.0603	6.71557	0.11655	0.65118	0.79702
122.747	13263.7	13304.8	504.362	74.0416	45.5724	4.73287	0.03371	0.09011	-0.31569			109.517			502.589	313.233	30.0634	5.70732	0.08032	-0.02448	0.08534		115.609	12972	13013	362.532	122.761	32.3578	6.38992	0.09687	0.41875	0.75348
122.817	13266.4	13307.5	550.881	100.509	46.1105	6.00214	0.04966	-0.78088	-0.25354			109.547			454.547	288.58	30.9232	5.06593	0.08883	0.49154	0.15265		115.639	12973	13014	364.969	117.32	30.8176	6.37481	0.08846	1.21324	0.68561
122.887	13268.7	13309.8	496.1	106.837	42.2085	3.94899	0.05055	-0.76439	-0.36882			109.577			468.048	246.555	32.9081	5.22411	0.07254	-0.13193	0.18849		115.669	12975	13016	365.157	108.546	31.1411	6.40843	0.10212	0.66665	0.674
122.957	13270.9	13312	537.826	121.26	43.3851	4.53188	0.05862	-0.60763	-0.36146			109.607			479.466	201.752	34.4923	5.32938	0.07833	-0.25537	0.33769		115.699	12976.2	13017.2	357.634	105.994	30.4353	6.07015	0.10976	0.78137	0.62397
123.027	13275.9	13317.1	490.712	108.338	45.8706	4.76752	0.05996	-0.87954	-0.30109			109.637			491.074	180.725	35.1276	5.52748	0.07267	0.28143	0.28455		115.729	12978.1	13019.1	356.623	105.527	29.7469	6.09588	0.09593	0.88457	0.66017
123.097	13278.5	13319.6	520.171	132.314	47.4006	4.91207	0.05734	-0.63986	-0.31667			109.667			495.307	188.348	35.0213	5.28528	0.08768	0.12349	0.27316		115.759	12980.9	13021.9	363.83	90.4222	30.028	5.93423	0.0807	0.57433	0.53855
123.167	13281	13322.1	515.02	124.788	45.0355	5.22184	0.07431	0.36759	-0.08354			109.697			485.805	201.78	32.7636	5.15861	0.10188	0.26439	0.32983		115.789	12983.5	13024.5	356.883	74.0916	29.5923	6.05398	0.05952	0.51506	0.40725
123.237	13282.3	13323.3	531.178	124.245	44.7281	6.15537	0.06756	0.66562	-0.16691			109.727			476.016	217.596	30.4908	5.03439	0.10803	0.3743	0.31599		115.819	12985.3	13026.3	366.361	82.5556	29.6238	6.0537	0.06236	0.58011	0.38175
123.307	13284.1	13325.3	601.563	108.188	47.8638	4.89951	0.06171	-1.57821	-0.39424			109.757			477.436	231.329	29.5856	4.80973	0.11366	0.17295	0.28476		115.849	12987.9	13028.9	379.284	79.0743	29.8089	5.92218	0.0931	1.08186	0.40881
123.377	13286.7	13327.8	621.017	99.9198	50.4128	4.7905	0.05425	0.12248	-0.42252			109.787			484.267	219.308	29.1054	4.80289	0.10007	0.08146	0.3298		115.879	12989.8	13030.8	379.87	72.07	30.6527	6.38605	0.0886	0.20944	0.33621
123.447	13289	13330.1	607.126	102.109	51.3845	4.709	0.05677	-0.2193	-0.34478			109.817			483.197	217.919	29.2192	5.01438	0.10632	-0.19462	0.29694		115.909	12991.8	13032.8	386.557	55.1568	33.4241	6.82447	0.06862	0.47153	0.2518
123.517	13293.7	13335	599.498	124.354	47.4754	4.70892	0.07466	0.09744	-0.10938			109.847			475.378	210.026	29.6387	5.24708	0.0978	0.03763	0.31512		115.939	12992.7	13033.7	373.596	63.3662	32.9749	6.61572	0.07559	0.55802	0.33358
123.587	13296.6	13337.7	576.317	126.912	51.7864	4.82547	0.07016	-0.34509	-0.29296			109.877			472.603	233.573	30.7479	5.23567	0.10483	0.20901	0.38914		115.969	12994.8	13035.8	373.395	83.4424	30.0469	6.06613	0.09598	0.7203	0.3825
123.657	13298.9	13340.1	533.42	112.378	48.2522	4.38869	0.05467	-0.16695	-0.38911			109.907			470.431	235.048	30.6267	5.29972	0.09907	0.53801	0.44482		115.999	12996.3	13037.3	371.158	76.7438	29.3259	5.90243	0.08857	0.82977	0.24627
123.727	13301.2	13342.3	503.866	113.106	51.4361	4.63895	0.04885	-1.43398	-0.39642			109.937			477.013	248.92	30.5515	5.4981	0.09607	-0.00895	0.54501		116.029	12998.7	13039.7	365.176	69.1076	30.338	6.49705	0.09577	0.99571	0.17291
123.797	13302.4	13343.4	603.931	111.11	48.4349	4.6223	0.07194	-0.84097	-0.41995			109.967			479.849	256.89	29.9982	29.613	0.09415	0.58234	0.6176		116.059	13001.2	13042.2	350.916	71.0022	32.1523	6.94217	0.10318	1.57783	0.35307
123.867	13304.4	13345.5	613.242	123.763	50.9998	5.25358	0.06749	-0.5587	-0.41863			109.997			475.253	270.638	29.3365	5.30791	0.0962	-0.00414	0.66988		116.089	13002.6	13043.6	339.714	71.127	32.7452	7.295	0.12202	1.48968	0.46737
123.937	13307.1	13348.2	601.896	134.174	49.8711	5.20394	0.09761	-0.10234	-0.35628			110.027			480.223	281.846	29.5594	5.71091	0.09518	0.2568	0.79217		116.119	13004.4	13045.4	345.352	81.9657	31.6095	7.04566	0.1161	1.76793	0.56121
124.007	13311	13352.2	606.743	107.148	55.0817	5.60046	0.0855	-0.49034	-0.41176			110.057			460.201	296.332	30.4953	5.75461	0.12667	0.43229			116.149	13006.2	13047.2	350.49	73.0492	32.1443	6.99151	0.14032	1.68778	0.45961
124.077	13314.3	13355.5	599.471	60.0025	54.5255	4.65407	0.03609	-0.10152	-0.30363			110.087			445.816	312.912	31.1907	5.80503	0.11631	0.40534	0.77189		116.179	13007.2	13048.2	362.853	63.8108	32.0247	7.50289	0.14112	1.85995	0.42502
124.147	13316.7	13357.8	590.374	101.652	56.2453	5.08813	0.05592	-0.29227	-0.3927			110.117			431.607	302.484	31.1301	5.85464	0.12443	0.29522	0.74811		116.209	13008.5	13049.5	356.895	74.6434	32.1054	8.29736	0.16146	2.60102	0.4309
124.217	13318.7	13359.8	590.528	134.948	57.7041	5.65118	0.0696	-0.0376	-0.17256			110.147			426.408	267.163	31.841	5.57502	0.10146	0.21978	0.70427		116.239	13010.4	13051.4	356.739	91.2401	30.0634	7.26059	0.16482	2.07296	0.17371
124.287	13321	13362	595.566	166.686	49.6588	5.07923	0.08265	-0.29063	0.22535			110.177			437.078	228.927	32.011	5.47471	0.11125	0.20975	0.4684		116.269	13012.6	13053.6	363.952	88.0825	29.6251	5.05923	0.08184	0.89289	-0.26812
124.357	13321.9	13363	583.192	144.52	50.3666	4.81454	0.0619	0.04946	-0.07861			110.207			435.91	237.068	29.559	5.16592	0.10312	-0.1093	0.31276		116.299	13014.6	13055.6	369.297	71.9463	30.3967	3.98987	0.04083	0.37386	-0.21309
124.427	13324.1	13365.2	620.323	146.241	51.985	5.64316	0.07328	1.0414	0.04362			110.237			440.105	267.003	28.6685	5.21511	0.11179	-0.06636	0.35806		116.329	13016.4	13057.4	360.077	81.5018	31.2809	4.07014	0.04722	-0.0052	-0.34994
124.497	13327.9	13369.1	620.552	125.821	48.8988	4.80351	0.07122	0.16584	-0.17465			110.267			419.165	277.271	26.829	6.04001	0.10517	0.11026	0.35181		116.359	13018.4	13059.4	355.649	87.0832	31.244	4.14763	0.06067	-0.61779	-0.34583
124.567	13331.5	13372.7	611.77	159.936	46.4991	4.52859	0.08531	0.02908	-0.38418			110.297			422.226	297.2	26.5899	5.0366	0.08776	0.00237	0.37716		116.389	13020.4	13061.4	352.338	91.2949	31.4993	4.08119	0.06079	0.36944	-0.38964
124.637	13334.1	13375.2	621.91	178.053	48.8147	4.71667	0.08593	-0.37071	-0.35347			110.327			413.383	338.813	26.0672	5.00978	0.11486	0.13902	0.43758		116.419	13022.9	13063.9	347.231	77.7772	31.1372	3.99057	0.04674	-0.16193	-0.49295
124.707	13336.3	13377.4	583.108	173.427	46.03	4.52344	0.06962	-0.91071	-0.07609			110.357			412.473	379.132	25.8644	5.20716	0.09413	0.578			116.449	13023.7	13064.7	358.602	75.934	30.4011	4.09528	0.04551	0.38101	-0.48221
124.777	13339	13380.2	573.689	172.308	46.1824	4.29972	0.10225	-0.46291	-0.36883			110.387			400.174	402.455	25.7871	5.08987	0.08986	0.02395			116.479	13026.5	13067.5	375.857	83.6584	31.9685	3.95539	0.04703	-0.23734	-0.25646
124.847	13340.2	13381.3	649.661	161.753	48.4089	4.45929	0.06745	0.11361	-0.3122			110.417			393.564	413.814	25.8013	4.94821	0.10349	0.40734	0.33477		116.509	13028.6	13069.6	383.665	89.6023	32.4839	4.23358	0.0565	0.09441	-0.13505
124.917	13342.1	13383.3	611.902	186.453	51.1183	5.03846	0.08242	-0.31979	-0.39612			110.447			388.078	445.855	25.7401	4.90463	0.12022	0.14105	0.39598		116.539	13029.8	13070.8	410.638	80.8222	33.2084	4.17304	0.04531	-0.21931	-0.28433
124.987	13345.3	13386.5	629.333	146.865	49.8648	4.62076	0.09433	-0.66768	-0.32259			110.477			387.651	462.515	25.7091	5.01654	0.11167	0.10291	0.39381		116.569	13030.6	13071.6	392.931	77.6359	30.8724	3.90568	0.03965	0.03249	-0.17119
125.057	13349.7	13390.9	642.47	135.5	49.9085	4.68493	0.05516	-1.11517	-0.37485			110.507	12801.2	12848.2	387.82	459.667	26.3587	5.03993	0.10848	0.33562	0.36262		116.599	13031.5	13072.5	377.228	62.7104	31.5913	3.77644	0.04516	0.20067	-0.43048
125.127	13352	13393.1	592.988	181.34	51.0519	4.47383	0.11897	-0.2822	-0.39486			110.537	12801.8	12848.8	378.377	458.331	26.4237	4.92571	0.10549	-0.06047	0.25936		116.629	13032.5	13073.5	384.095	59.7012	31.2968	3.68248	0.04414	-0.19627	-0.454
125.197	13354.5	13395.6	577.648	161.474	52.9567	4.83628	0.06673	-0.03065	-0.26296			110.567	12802.4	12849.4	384.282	409.285	26.6491	4.96038	0.10012	-0.23984	0.23851		116.659	13033.7	13074.7	400.454	57.5068	30.9239	3.49558	0.04922	-0.28153	-0.45663
125.267	13357.2	13398.3	603.736	168.946	48.2715	4.81114	0.07664	-0.32218	0.31446			110.597	12803	12850	415.874	356.062	27.041	4.56972	0.10611	0.31077	0.69384		116.689	13034.8	13075.8	418.186	54.3212	30.4771	3.30545	0.04015	-0.28501	-0.48811
125.337	13358.8	13399.9	654.111	137.981	52.2317	5.10294	0.08366	-0.23179	-0.27356			110.627	12803.6	12850.6	408.299	321.029	28.4918	4.58622	0.10908	-0.09116	0.67085		116.719	13036	13077	420.209	54.8406	30.0536	3.23854	0.03887	0.41643	-0.44773
125.407	13359.5	13400.5	666.546	155.146	48.4802	4.25162	0.05954	-0.60986	-0.32318			110.657	12804.2	12851.2	434.156	282.935	26.5386	4.47511	0.09768	-0.0299	0.56985		116.749	13037.3	13078.3	389.733	63.3443	32.3631	3.74761	0.04788	0.00992	-0.30971
125.477	13362.2	13403.5	618.68	160.387	50.8205	4.57959	0.07414	-0.31491	-0.3363			110.687	12804.8	12851.8	440.048	287.004	25.6654	4.34227	0.1024	0.34148	0.575		116.779	13039.2	13080.2	350.835	67.1115	38.7744	4.58929	0.05644	0.10884	-0.20359
125.547	13367	13408.1	581.89	155.001	51.8506	4.72113	0.09174	-0.43042	-0.37293			110.717	12805.4	12852.4	439.322	278.066	25.4386	4.49993	0.08868	0.55224	0.54211		116.809	13040.5	13081.5	329.467	59.1278	38.5957	4.39059	0.05429	0.24001	-0.24125
125.617	13369.3	13410.4	555.635	180.78	49.8418	5.74986	0.11244	-0.26795	-0.24277			110.747	12806	12853	446.493	289.679	24.723	4.23807	0.09133	0.50865	0.46869		116.839	13041.5	13082.5	341.786	57.9714	36.6364	4.40115	0.04165	0.14727	-0.29624
125.687	13371.9	13413	560.493	194.68	45.5367	4.50412	0.12518	-0.36828	-0.08496			110.777	12806.6	12853.6	449.527	298.489	25.0303	4.28099	0.08937	0.35709	0.54446		116.869	13042.6	13083.6	337.409	75.7432	36.2377	4.49761	0.04865	0.17643	-0.18506
125.757	13374.7	13415.8	559.254	171.96	44.7747	3.93574	0.08697	-0.05014	-0.29582			110.807	12807.2	12854.2	454.471	292.108	24.1916	4.28425	0.08227	0.49535	0.63958		116.899	13043.8	13084.8	338.873	80.5641	38.4783	4.94785	0.0585	0.36626	-0.08821
125.827	13377.5	13418.7	558.435	196.913	46.4597	3.95956	0.08717	-0.74668	-0.35213			110.837	12807.8	12854.8	461.327	292.039	24.5894	4.24436	0.09168	-0.40726	0.5109		116.929	13044.8	13085.8	333.216	78.5307	38.1763	4.65003	0.05228	0.0862	-0.15003
125.897	13378.9	13419.9	548.783	222.178	45.3301	4.60012	0.1011	0.46786	-0.409			110.867	12808.4	12855.4	463.823	272.152	24.4196	4.10262	0.07247	0.08973	0.53163		116.959	13045.1	13086.1	372.327	71.5654	34.9208	4.16744	0.04311	-0.24184	-0.33475
125.967	13380.9	13422	546.496	168.932	46.8673	4.43799	0.09689	-0.1576	-0.41416			110.897	12809	12856	475.625	279.498	24.7899	4.22661	0.08077	0.08284	0.54957		116.989	13046.1	13087.1	403.278	69.7652	31.7675	3.96372	0.05153	-0.05806	-0.4249
126.037	13385.7	13426.9	537.747	167.691	48.0053	4.28052	0.08085	-0.60872	-0.43673			110.927	12809.6	12856.6	480.589	262.434	23.4545	4.21667	0.09065	0.01977	0.49461		117.019	13049.9	13090.9	426.142	58.8756	31.0131	3.50421	0.03591	0.2505	-0.45457
126.107	13388.5	13429.6	530.997	181.58	49.068	4.34551	0.06857	-0.59176	-0.34762			110.957	12810.2	12857.2	469.706	236.802	23.608	3.96986	0.08831	0.61989	0.41641		117.049	13051.6	13092.6	420.495	61.7559	31.8989	3.60426	0.0481	-0.0673	-0.28052
126.177	13391	13432.1	606.314	282.052	49.8516	6.5728	0.11621	0.3435	0.05628			110.987	12810.8	12857.8	458.629	210.007	26.9273	4.33697	0.07252	0.28704	0.31501		117.079	13052.9	13093.9	392.08	67.786	33.6371	3.67074	0.04302	0.32806	-0.20082
126.247	13393.7	13434.9	551.146	205.231	44.7341	4.45915	0.12693	-0.07387	0.17655			111.017	12811.4	12858.4	457.816	196.661	30.0307	4.82711	0.08626	0.553	0.42935		117.109	13054.2	13095.2	383.772	68.588	35.1124	4.13705	0.05362	-0.1635	-0.08371
126.317	13396.7	13437.9	553.354	247.13	45.6514	4.99662	0.15263	-0.37373	-0.03179			111.047	12812	12859	450.473	205.362	31.9954	5.42371	0.08077	-0.11674	0.61989		117.139	13055.3	13096.3	393.951	65.8313	34.5181	4.09664	0.05177	-0.16303	0.07542
126.387	13399.2	13440.2	561.593	214.998	44.7963	5.08287	0.11939	0.23442	0.12463			111.077	12812.6	12859.6	440.478	203.69	33.4165	5.46218	0.12287	0.07987	0.70668		117.169	13056.5	13097.5	382.57	68.9938	34.915	4.1384	0.06623	-0.20483	-0.21092
126.457	13400.5	13441.6	584.774	222.754	48.353	5.87459	0.10958	-0.69144	-0.04555			111.107	12813.2	12860.2	455.623	196.982	34.1012	5.71393	0.09038	0.42374	0.58974		117.199	13058	13099	384.952	64.4125	32.434	3.88026	0.05206	0.21288	-0.39817
126.527	13405	13446.2	517.343	210.24	54.5123	5.24549	0.10805	-0.02176	0.27211			111.137	12813.8	12860.8	466.743	179.534	34.6859	5.88093	0.09902	-0.25	0.59366		117.229	13059.1	13100.1	409.732	59.2937	29.9038	3.63989	0.0405	-0.05631	-0.49494
126.597	13408.6	13449.8	578.898	246.365	45.1783	4.51289	0.11642	0.04409	0.24376			111.167	12814.4	12861.4	459.843	161.683	35.9712	5.99805	0.07142	0.07439	0.51608		117.259	13060.3	13101.3	428.443	68.233	30.5372	3.72131	0.04017	0.21329	-0.53002
126.667	13411.3	13452.4	553.172	241.929	41.3837	4.03724	0.12165	-0.19417	-0.17952			111.197	12815	12862	464.782	140.248	36.9704	6.23528	0.06713	0.14097	0.40581		117.289	13061.7	13102.7	452.517	60.9275	31.3604	3.38142	0.02498	-0.02767	-0.53335
126.737	13414.2	13455.3	457.857	312.089	53.7158	4.90572	0.10872	-0.56954	-0.39195			111.227	12815.6	12862.6	455.331	134.61	38.1043	6.48989	0.08062	0.00645	0.47362		117.319	13062.7	13103.7	461.538	66.7001	32.2561	3.28395	0.04038	0.000599672	-0.34588
126.807	13417.4	13458.5	459.25	302.823	51.4128	4.92388	0.1127	0.33951	-0.21253			111.257	12816.2	12863.2	459.219	127.646	39.0896	6.80253	0.07335	0.35729	0.49149		117.349	13063.9	13104.9	456.592	65.826	34.1422	3.74282	0.0465	0.07542	-0.15561
126.877	13420	13461.1	453.266	340.315	42.4909	4.35628	0.14753	0.114	-0.26732			111.287	12816.8	12863.8	452.385	125.018	37.5939	6.59564	0.06449	-0.02235	0.42954		117.379	13065	13106	448.47	52.515	34.5775	3.55574	0.03974	-0.04061	-0.29194
126.947	13422.2	13463.3	452.544	389.228	45.0637	5.23986	0.20125	-0.14199	0.06353			111.317	12817.4	12864.4	454.161	141.029	31.5514	5.82864	0.06641	0.31325	0.35799		117.409	13065.9	13106.9	462.741	39.8272	32.2657	3.29626	0.03699	0.22318	-0.2749
127.017	13425.3	13466.5	470.431	343.232	44.3967	4.61611	0.11262	0.65304	0.05745			111.347	12818	12865	413.76	168.244	27.9579	5.11995	0.08673	0.32281	0.33787		117.439	13066.5	13107.5	461.05	39.0246	33.1752	3.46466	0.0423	-0.12816	-0.18571
127.087	13429.3	13470.6	513.062	314.136	44.5116	4.54781	0.13986	-0.69457	0.13645			111.377	12818.6	12865.6	382.448	171.503	30.837	5.20434	0.08774	0.33001	0.20785		117.469	13066.8	13107.8	424.122	39.018	35.8484	3.63875	0.04125	-0.32941	-0.27099
127.157	13432.9	13474.1	566.512	249.552	45.0499	4.69736	0.1174	0.19752	0.42617			111.407	12819.2	12866.2	384.558	151.663	30.3424	5.3618	0.0843	-0.00206	0.19229		117.499	13068.2	13109.2	426.06	47.6713	35.6843	3.67105	0.03359	-0.14638	-0.30782
127.227	13435.5	13476.6	577.595	283.794	48.4781	5.01859	0.12605	-0.07789	-0.06836			111.437	12819.8	12866.8	396.68	139.478	29.6082	5.34017	0.08575	0.42852	0.08595		117.529	13069.7	13110.7	440.045	70.7805	32.0752	3.50875	0.04908	-0.01341	-0.20402
127.297	13437.9	13479	545.782	209.28	49.5025	4.2342	0.10372	-0.34572	-0.29949			111.467	12820.4	12867.4	387.833	142.424	30.5859	5.47595	0.07569	0.61115	0.17754		117.559	13070.6	13111.6	416.601	72.7931	33.2073	3.82087	0.04403	0.11891	-0.2955
127.367	13440.3	13481.5	580.607	172.171	46.4177	4.842	0.09642	0.58084	-0.18189			111.497	12821	12868	376.906	139.279	30.8085	5.33968	0.08938	-0.06711	0.20746		117.589	13072.3	13113.3	405.071	67.6622	33.3502	3.68362	0.04073	-0.04845	-0.38284
127.437	13442.9	13484	592.655	214.333	48.4298	4.79052	0.10905	-0.0979	-0.29897			111.527	12821.6	12868.6	378.379	135.347	31.1873	5.39291	0.06723	0.0815	0.14021		117.619	13074.4	13115.4	404.454	88.005	32.4132	3.6698	0.04643	0.20136	-0.33628
127.507	13446.7	13487.9	645.307	225.457	48.9185	5.48958	0.10855	0.01173	0.52921			111.557	12822.2	12869.2	380.19	123.826	30.2213	4.96363	0.06346	0.39313	-0.00265		117.649	13076.1	13117.1	406.055	110.783	32.2484	3.9167	0.04898	-0.30518	-0.31994
127.577	13449.6	13490.7	653.91	292.148	43.6824	5.34261	0.13337	0.09589	0.78025			111.587	12822.8	12869.8	374.464	142.449	32.0415	5.16765	0.06215	0.12104	0.18486		117.679	13078	13119	404.799	134.165	31.7679	3.75528	0.05739	0.04655	-0.34354
127.647	13451	13492	594.108	247.293	47.1253	4.53283	0.13803	-1.06735	-0.1697			111.617	12823.4	12870.4	368.405	143.253	31.6739	5.35828	0.07667	0.05764	0.24534		117.709	13080	13121	397.834	142.195	33.35	5.64875	0.05816	-0.16629	-0.29178
127.717	13452.3	13493.4	593.361	228.138	45.9723	4.27243	0.12799	-0.0319	-0.33316			111.647	12824	12871	370.185	159.656	30.4204	5.14062	0.07305	0.24913	0.259		117.739	13081.3	13122.3	404.07	166.846	34.4602	4.65422	0.07999	-0.31347	-0.22835
127.787	13455.2	13496.3	573.32	268.956	49.6317	4.72102	0.1319	0.03033	-0.13757			111.677	12824.6	12871.6	378.746	153.124	29.4118	4.92017	0.07426	0.31601	0.31218		117.769	13083.2	13124.2	392.798	166.437	35.4359	4.85098	0.0803	0.81682	-0.19012
127.857	13458.8	13499.9	557.291	267.898	48.7683	5.23096	0.11103	-0.1891	0.34788			111.707	12825.2	12872.2	404.074	124.049	28.2227	4.31174	0.05444	-0.16192	0.13128		117.799	13084.5	13125.5	394.898	146.944	36.0482	4.52529	0.06232	-0.03924	-0.1976
127.927	13462.3	13503.5	554.169	268.727	45.5288	5.30044	0.13908	-0.13627	-0.17238			111.737	12825.8	12872.8	476.899	82.8575	24.8615	3.26217	0.03841	-0.00346	0.02171		117.829	13085.5	13126.5	396.33	148.466	35.159	4.35107	0.05617	-0.19233	-0.23838
127.997	13465.9	13507.1	653.738	274.145	44.4391	5.14308	0.1197	-0.60883	0.04288			111.767	12826.4	12873.4	433.578	55.3755	26.6439	3.1489	0.03377	0.50888	0.0044		117.859	13087.3	13128.3	406.398	148.91	34.7475	4.28073	0.06139	-0.18	-0.16929
128.067	13467.3	13508.4	606.72	261.711	47.0242	4.3215	0.11404	0.45377	-0.0837			111.797	12827	12874	396.438	85.8968	27.1587	3.47176	0.03694	-0.0089	0.18369		117.889	13088.1	13129.1	389.978	115.074	35.1425	4.01099	0.05035	-0.11665	-0.36656
128.137	13468.6	13509.7	584.294	315.145	44.5969	4.41415	0.1452	0.17072	-0.25894			111.827	12827.6	12874.6	383.213	129.648	27.4174	4.03067	0.04777	-0.21417	0.28419		117.919	13089.1	13130.1	373.676	115.452	35.0889	4.09347	0.06401	-0.46806	-0.4131
128.207	13469.9	13511	577.043	315.318	46.6371	4.46365	0.13079	-0.55734	-0.30581			111.857	12828.2	12875.2	383.352	155.844	27.8963	4.70965	0.07021	0.17637	0.4948		117.949	13089.8	13130.8	377.135	133.248	36.061	4.21256	0.05708	-0.23335	-0.34185
128.277	13471.2	13512.3	569.273	315.536	52.2753	5.24459	0.13394	0.1391	-0.05225			111.887	12828.8	12875.8	386.439	189.256	28.3764	4.62228	0.08341	0.12674	0.84584		117.979	13090.6	13131.6	369.574	126.345	36.2472	4.13316	0.04848	-0.43626	-0.39044
128.347	13472.5	13513.6	566.321	265.138	51.3987	4.62489	0.11588	-0.45319	-0.38657			111.917	12829.4	12876.4	385.839	198.655	28.5734	5.06763	0.07577	0.38348	0.7901		118.009	13092.7	13133.7	379.264	121.733	36.0808	4.11105	0.04606	-0.23021	-0.3743
128.417	13473.8	13514.9	595.529	242.18	46.2142	4.30833	0.13464	-0.38397	-0.32447			111.947	12830	12877	391.699	193.26	29.6543	5.28495	0.07792	0.02193	0.66314		118.039	13093.5	13134.5	386.534	104.152	34.7562	3.91868	0.04608	-0.2773	-0.43735
128.487	13475.1	13516.2	626.255	253.591	44.9421	4.30614	0.13088	-0.46486	-0.34221			111.977	12830.6	12877.6	386.116	158.635	30.3356	4.93934	0.06973	0.01808	0.47301		118.069	13094.7	13135.7	368.617	113.723	38.0945	4.50264	0.0587	-0.63644	-0.4261
128.557	13476	13517	661.361	271.434	47.6324	4.91298	0.15058	0.62613	-0.14147			112.007	12831.2	12878.2	387.453	132.598	31.3212	5.08415	0.0545	0.34111	0.2847		118.099	13096.1	13137.1	388.091	104.632	38.8531	4.48596	0.08642	-0.0226	-0.36436
128.627	13476.8	13517.8	645.846	244.666	47.4622	4.4755	0.0915	0.23632	-0.16838			112.037	12831.8	12878.8	391.743	137.222	32.34	5.14318	0.05775	0.28787	0.23897		118.129	13097.8	13138.8	390.475	93.6189	36.8377	4.27236	0.04433	-0.0444	-0.39205
128.697	13477.6	13518.6	621.833	289.75	50.8062	4.42709	0.08919	-0.26724	-0.29683			112.067	12832.4	12879.4	397.734	145.398	31.0008	5.09387	0.07308	0.42388	0.27323		118.159	13098.8	13139.8	387.428	98.4541	35.6325	4.01971	0.04029	-0.0606	-0.43258
128.767	13478.3	13519.4	572.986	262.982	55.2142	5.25059	0.09816	0.31986	-0.39715			112.097	12833	12880	403.332	130.811	31.7514	5.55737	0.07632	0.07746	0.23341		118.189	13100.5	13141.5	390.073	104.899	35.3815	4.22792	0.05152	0.15236	-0.4452
128.837	13479.1	13520.2	604.243	298.035	46.3303	4.18224	0.14735	0.6762	-0.35634			112.127	12833.6	12880.6	404.136	106.886	32.8378	5.37959	0.05233	0.39687	0.22756		118.219	13102.3	13143.3	392.125	111.04	34.7004	4.14909	0.04862	-0.02303	-0.44797
128.907	13479.9	13521	626.269	334.895	44.1121	4.81463	0.12486	0.11336	0.07149			112.157	12834.2	12881.2	406.755	102.795	33.3257	5.32055	0.05814	0.29092	0.26161		118.249	13102.7	13143.7	392.38	110.604	33.7004	3.9707	0.04495	0.03244	-0.45762
128.977	13480.7	13521.7	677.2	321.093	46.9194	5.01234	0.13105	0.09242	0.02626			112.187	12834.8	12881.8	412.134	110.324	34.0353	5.63605	0.06967	0.35032	0.18224		118.279	13104.2	13145.2	408.544	107.926	32.7199	4.04461	0.05887	-0.10254	-0.4638
129.047	13481.4	13522.5	651.683	305.359	48.2536	4.42825	0.12158	0.33677	-0.28392			112.217	12835.4	12882.4	402.667	111.55	34.1051	5.73598	0.0544	-0.00467	0.09991		118.309	13105.4	13146.4	403.908	97.8262	33.8488	4.22836	0.05488	-0.15455	1.28225
129.117	13482.2	13523.2	631.691	332.887	48.0342	4.32925	0.10616	1.32933	-0.39067			112.247	12836	12883	400.418	107.372	34.6647	5.69324	0.05974	0.22594	0.30993		118.339	13106.8	13147.8	400.461	98.5938	34.0937	4.32887	0.06194	-0.36321	-0.40651
129.187	13482.9	13523.9	621.834	342.626	51.8341	4.37159	0.09666	-0.38634	-0.39202			112.277	12836.6	12883.6	398.72	101.704	34.7381	5.93414	0.06154	0.26671	0.34753		118.369	13107.8	13148.8	401.91	102.653	34.2803	4.16401	0.05991	-0.24538	-0.36982
129.257	13483.6	13524.6	628.394	404.507	49.6161	4.75737	0.13792	--	-0.19837			112.307	12837.2	12884.2	393.566	103.35	33.8786	5.57859	0.05659	0.43698	0.38619		118.399	13109.8	13150.8	397.845	104.801	35.1208	4.33676	0.06272	0.00809	-0.32942
129.327	13484.3	13525.3	640.05	597.14	46.885	4.67602	0.11555	--	-0.13173			112.337	12837.8	12884.8	397.733	109.609	33.1942	5.49182	0.06883	0.21204	0.20159		118.429	13110.3	13151.3	374.413	107.564	36.5767	4.38402	0.06758	0.08261	-0.36985
129.397	13485	13526	597.931	--	46.6821	5.65235	0.08193	--	0.584			112.367	12838.4	12885.4	401.363	104.697	32.8931	5.38744	0.06841	0.31478	0.07616		118.459	13111	13152	365.488	117.246	37.6155	4.59772	0.08371	-0.40612	-0.34679
129.467	13485.7	13526.7	580.336	--	48.9738	4.27956	0.08168	--	-0.0912			112.397	12839	12886	403.875	109.599	33.4232	5.39349	0.04652	-0.03573	0.16575		118.489	13112.4	13153.4	363.959	118.403	37.122	4.61186	0.06114	-0.41995	-0.36193
129.537	13486.6	13527.6	643.662	272.651	52.2838	4.65701	0.09542	-0.37591	-0.20146			112.427	12839.6	12886.6	389.129	107.472	32.355	5.17384	0.07444	0.13377	0.17408		118.519	13114.6	13155.6	374.479	111.825	35.1695	4.41957	0.06016	-0.3748	-0.23759
129.607	13487.7	13528.7	644.287	201.519	47.6759	4.54672	0.11936	-0.16639	-0.39487			112.457	12840.2	12887.2	396.3	109.11	32.8561	5.39641	0.06468	0.29129	0.15204		118.549	13115.6	13156.6	367.516	100.188	36.0901	4.38311	0.05624	0.08922	-0.36819
129.677	13488.7	13529.8	716.332	200.064	46.6854	4.49002	0.09222	-0.48561	-0.30963			112.487	12840.8	12887.8	404.316	106.195	33.4168	5.20167	0.06142	0.6079	0.02929		118.579	13117	13158	356.737	104.563	36.124	4.33037	0.06846	-0.16756	-0.45031
129.747	13489.8	13530.8	792.866	171.014	53.5669	4.74014	0.0747	0.18044	-0.40671			112.517	12841.4	12888.4	417.424	95.5503	34.5271	5.63705	0.06191	0.36383	0.0233		118.609	13118.3	13159.3	364.802	113.769	34.6539	4.45859	0.06644	-0.30403	-0.43435
129.817	13490.8	13531.9	891.186	177.079	54.4408	5.20027	0.07814	-0.08845	-0.25257			112.547	12842	12889	424.83	110.814	32.9273	5.31014	0.05617	0.32021	-0.0139		118.639	13119	13160	378.121	125.501	33.2346	4.08413	0.06874	-0.20801	-0.34293
129.887	13491.9	13533	952.457	146.015	52.8363	4.83337	0.05874	-0.01238	-0.3501			112.577	12842.6	12889.6	437.419	98.7676	33.9848	5.07207	0.04709	0.23765	-0.00541		118.669	13120.8	13161.8	378.578	125.083	31.5966	4.18645	0.07221	-0.22582	-0.3294
129.957	13493	13534	872.714	97.7843	57.2137	5.34084	0.0621	-0.51091	-0.37777			112.607	12843.2	12890.2	431.244	87.6174	32.4913	4.96599	0.04507	-0.00489	-0.04115		118.699	13121.5	13162.5	379.315	112.604	31.6444	4.11672	0.06754	-0.15918	-0.40939
130.027	13494.3	13535.4	787.568	142.046	59.1125	5.60029	0.07303	-0.30865	-0.37559			112.637	12843.8	12890.8	421.008	90.3912	33.3306	5.10703	0.05974	0.29152	-0.09251		118.729	13122.5	13163.5	355.879	113.677	34.4209	4.49591	0.08224	-0.10247	-0.38183
130.097	13496	13537.1	742.638	174.999	60.8768	5.27769	0.08888	0.21896	-0.27074			112.667	12844.4	12891.4	421.649	106.443	33.6117	5.2519	0.05391	0.36869	0.08085		118.759	13123.5	13164.5	340.854	117.945	36.7948	4.58956	0.06733	-0.38535	-0.35075
130.167	13497.8	13538.8	810.567	190.6	58.0348	6.42421	0.08513	-0.52259	0.13536			112.697	12845	12892	410.765	107.108	32.059	4.92267	0.05783	0.39414	0.1541		118.789	13124.5	13165.5	329.636	115.488	37.5916	4.60201	0.05592	-0.39107	-0.38545
130.237	13499.5	13540.6	788.742	115.391	58.2577	5.63426	0.05936	-0.31213	-0.05817			112.727	12845.6	12892.6	417.587	106.854	32.4623	5.16939	0.06108	0.09307	1.46043		118.819	13126.8	13167.8	365.437	115.43	33.5402	4.11188	0.05148	-0.15891	-0.45222
130.307	13501.2	13542.3	898.736	102.654	58.9738	5.51309	0.08966	0.02031	-0.36108			112.757	12846.2	12893.2	415.094	103.714	31.8807	4.96885	0.05536	0.29167	0.02798		118.849	13128.7	13169.7	379.649	131.98	30.8268	3.8154	0.06818	-0.34821	-0.464
130.377	13503	13544	803.999	152.016	57.7433	5.25418	0.08119	0.30866	-0.3535			112.787	12846.8	12893.8	417.877	119.301	31.1258	5.28748	0.06354	0.2957	0.17317		118.879	13129.8	13170.8	378.845	124.494	31.0605	4.11967	0.0592	-0.44194	-0.3186
130.447	13504.7	13545.8	843.064	140.477	56.5571	5.33742	0.08324	-0.37662	-0.34201			112.817	12847.4	12894.4	413.191	119.862	29.6655	4.77127	0.05762	0.03111	0.18689		118.909	13130.2	13171.2	384.612	139.715	30.5548	3.98988	0.0762	-0.55106	-0.2992
130.517	13506.5	13547.7	873.809	135.034	58.7885	5.45594	0.0688	-0.25189	-0.39007			112.847	12848	12895	413.891	118.768	31.4455	4.95621	0.05757	-0.14931	0.02778		118.939	13131.1	13172.1	369.75	165.48	32.0918	4.0798	0.08227	-0.4818	-0.23036
130.587	13508.8	13549.9	822.564	145.951	58.1855	5.24721	0.05728	-0.0159	-0.20399			112.877	12848.6	12895.6	407.793	98.0823	33.2849	5.25245	0.05735	0.29211	0.01907		118.969	13132.2	13173.2	355.362	153.827	34.9639	4.17022	0.06064	-0.19921	-0.25952
130.657	13511.1	13552.2	814.474	127.927	55.2684	5.08004	0.06149	0.28044	-0.26245			112.907	12849.2	12896.2	399.385	102.577	32.5981	5.23243	0.06755	0.3922	0.03633		118.999	13133.5	13174.5	331.964	101.529	38.3823	4.09846	0.03913	-0.43913	-0.4411
130.727	13513.4	13554.5	879.529	148.059	56.8182	5.09788	0.05629	-0.78144	-0.18844			112.937	12849.8	12896.8	400.93	98.945	32.0395	4.87816	0.05844	-0.06261	0.00421		119.029	13135.8	13176.8	334.561	102.935	37.253	4.17905	0.05214	-0.4116	-0.44281
130.797	13515.6	13556.8	811.881	190.659	55.8754	4.8395	0.07954	-0.98146	-0.26518			112.967	12850.4	12897.4	399.514	101.922	33.8747	5.10587	0.05886	0.01128	0.15613		119.059	13137.8	13178.8	336.983	127.349	38.1334	4.62898	0.07098	-0.3478	-0.38231
130.867	13517.9	13559	766.348	176.11	59.1057	4.97503	0.06473	-0.9459	-0.01412			112.997	12851	12898	383.269	101.629	33.9816	5.29642	0.06586	0.18231	0.0296		119.089	13139.4	13180.4	322.519	120.668	39.9402	4.78758	0.06555	-0.53997	1.09761
130.937	13520.2	13561.3	819.421	195.441	54.8058	5.45633	0.09461	-0.91167	-0.29877			113.027	12851.6	12898.6	378.747	108.093	33.1753	5.17739	0.07342	0.34549	0.20095		119.119	13140.3	13181.3	331.633	132.403	39.6932	4.69992	0.05998	-0.10771	-0.40618
131.007	13522.5	13563.6	784.388	250.019	52.0512	4.81653	0.11727	0.0768	-0.1106			113.057	12852.2	12899.2	384.009	99.2774	31.8555	5.08567	0.06314	0.29539	-0.0353		119.149	13141.7	13182.7	341.725	130.852	36.6192	4.50635	0.08346	-0.41595	-0.39509
131.077	13525.1	13566.2	840.99	330.818	50.1841	5.5556	0.17127	-0.05302	0.17381			113.087	12852.8	12899.8	387.394	90.8531	33.5409	5.1789	0.04862	-0.05142	-0.03594		119.179	13142.5	13183.5	348.698	137.591	34.3457	4.48	0.09794	-0.89351	-0.19323
131.147	13527.6	13568.8	731.244	311.603	52.4147	4.68482	0.1379	-0.96414	0.11693			113.117	12853.4	12900.4	380.637	84.6746	34.1187	5.43177	0.06756	0.28461	0.24794		119.209	13139.4	13180.4	385.929	129.454	31.1139	4.31005	0.08266	-0.4285	-0.29732
131.217	13530.2	13571.3	807.333	293.633	48.4779	4.56044	0.13264	-0.95811	-0.30453			113.147	12854	12901	391.878	71.4045	32.7715	4.89875	0.05802	0.11692	0.19012		119.239	13140.9	13181.9	377.002	130.985	31.4307	4.14278	0.07918	-0.78171	-0.15543
131.287	13532.8	13573.9	868.225	251.105	50.5005	4.98381	0.15623	-0.37022	-0.27575			113.177	12854.6	12901.6	396.971	64.2302	30.5777	4.76313	0.03821	0.39857	-0.09722
131.357	13535.3	13576.5	882.956	178.776	52.1761	5.18898	0.10336	-0.02199	-0.37996			113.207	12855.2	12902.2	403.893	73.9064	30.1938	4.53585	0.04424	-0.17685	-0.0791
131.427	13537.9	13579	685.034	207.263	62.1889	5.29587	0.09511	0.25137	-0.40116			113.237	12855.8	12902.8	406.354	92.8641	30.6672	4.72186	0.04736	0.40219	0.17718
131.497	13540.5	13581.6	791.539	193.231	60.0629	5.25336	0.10753	-0.07154	-0.40148			113.267	12856.4	12903.4	405.467	100.315	29.7018	4.78125	0.04752	0.66144	0.23027
131.567	13543.1	13584.2	904.831	141.841	53.7303	5.10937	0.1164	-0.38215	-0.38007			113.297	12857	12904	393.264	103.904	28.9484	4.74841	0.0634	0.26227	0.27254
131.637	13545.7	13586.9	864.998	178.718	59.1533	5.82288	0.10386	0.12842	-0.36592			113.327	12857.6	12904.6	397.591	108.968	28.6297	4.69635	0.06029	0.21104	0.21073
131.707	13548.4	13589.5	969.796	204.967	56.7119	5.21748	0.12127	-0.36699	-0.3574			113.357	12858.2	12905.2	395.492	90.8462	29.5891	4.64686	0.06036	0.32631	0.20301
131.777	13551	13592.1	1001.91	138.296	56.8013	4.76891	0.07028	0.43131	-0.3865			113.387	12858.8	12905.8	390.977	85.8392	30.6819	4.67943	0.05764	0.23728	0.08848
131.847	13553.6	13594.8	1100.15	147.07	55.1773	4.93969	0.06927	0.85365	-0.37318			113.417	12859.4	12906.4	389.125	76.6478	31.9863	4.8674	0.05892	0.1104	0.18599
131.917	13556.3	13597.4	1069.98	102.299	60.5153	4.89136	0.07414	-0.38153	-0.40035			113.447	12860	12907	389.652	77.7163	31.8371	4.89644	0.05215	0.24045	0.18997
131.987	13558.9	13600	1046.89	87.5077	60.7938	5.13624	0.05867	0.1358	-0.41367			113.477	12860.6	12907.6	385.178	84.548	31.1894	4.80464	0.05012	0.29566	0.23171
132.057			1071	148.666	57.0369	5.40617	0.07333	-0.48019	-0.40383			113.507	12862.2	12908.8	370.713	77.86	32.703	5.09606	0.05637	0.11484	0.26925
132.127			1094.59	152.41	61.3389	5.09419	0.07074	-0.51939	-0.34157			113.537	12865.9	12911.1	355.247	80.7383	34.2486	5.32657	0.05124	0.57958	0.29976
132.197			1164.96	215.401	61.0872	5.10993	0.09779	0.82393	-0.21795			113.567	12869.6	12913.4	362.103	68.3489	35.2168	5.54731	0.05342	0.38353	0.2557
132.267			1083.61	256.737	57.8508	5.17306	0.12426	-0.46806	-0.31226			113.597	12873.3	12915.6	367.414	65.2593	35.338	5.36148	0.05211	0.35381	0.22588
132.337			964.678	272.36	58.0317	5.33758	0.1264	-0.42655	-0.32036			113.627	12876.9	12917.9	374.227	57.492	36.1952	5.27696	0.04501	-0.02124	0.23496
132.407			1026.09	246.193	62.262	6.15727	0.17698	-0.42625	-0.21617			113.657	12879.3	12920.3	376.028	60.0592	35.483	5.05783	0.04549	-0.29926	0.26827
132.477			1130.25	237.872	58.0633	6.51273	0.1234	-0.45936	-0.13712			113.687	12882.3	12923.3	374.711	71.6313	32.8516	4.88198	0.04265	0.05395	0.45919
132.547			1094.6	213.587	59.1575	4.90388	0.13864	-0.53667	-0.29713			113.717	12884.7	12925.7	369.889	97.0933	31.2999	4.61998	0.05649	0.29152	0.69372
132.617			1055.4	230.49	60.6265	5.3629	0.142	-0.38714	-0.38037			113.747	12886.6	12927.6	384.727	118.536	30.8267	4.92088	0.08147	-0.07453	0.92849
132.687			1047.47	294.097	58.5069	5.35756	0.20959	-0.32924	-0.22846			113.777	12888.2	12929.2	380.057	129.365	31.6926	4.94776	0.08245	0.06955	0.81623
132.757			1009.3	311.028	58.4542	5.35256	0.17065	-0.3975	-0.3237			113.807	12889.9	12930.9	379.335	107.077	32.0862	5.14458	0.06471	0.97364	0.88079
132.827			1029	278.553	60.4163	5.26552	0.16782	0.16743	-0.27715			113.837	12891.7	12932.7	386.988	91.8931	30.705	4.70608	0.06273	0.3057	0.57505
132.897			1074.86	326.312	54.859	5.03144	0.18843	0.052	-0.28942			113.867	12893.3	12934.3	390.509	93.7644	27.5426	4.16984	0.06157	0.79242	0.36484
132.967			960.466	336.707	51.995	4.64868	0.15793	-1.11349	-0.38315			113.897	12895	12936	368.806	110.558	27.8558	4.52374	0.06504	0.21966	0.29939
133.037			1013.22	352.935	57.3319	4.96207	0.17046	-0.07679	-0.35824			113.927	12896.7	12937.7	354.576	102.757	30.3855	5.49767	0.08305	0.45389	0.37098
133.107			973.606	426.944	59.5674	4.88664	0.15602	0.38615	-0.28353			113.957	12898.7	12939.7	342.393	87.5258	34.9622	6.15699	0.0753	0.22221	0.32164
133.177			907.783	411.264	58.8625	5.31211	0.18353	-0.00652	-0.35287			113.987	12901.1	12942.1	349.455	83.0024	36.2134	6.38574	0.07767	0.29027	0.3261
133.247			934.621	336.182	57.592	4.96131	0.15648	-0.31954	-0.32033			114.017	12902.1	12943.1	354.063	89.0455	36.9002	6.2802	0.08109	0.35062	0.4539
133.317			968.487	291.056	62.1182	5.21122	0.18445	-0.07929	-0.33236			114.047	12902.9	12943.9	361.881	80.9999	36.5033	6.21069	0.06567	0.36018	0.37703
133.387			1002.92	317.071	61.7426	5.88919	0.16278	-0.13389	-0.10447			114.077	12904.5	12945.5	372.86	65.4057	37.8686	6.16179	0.07003	0.06812	0.30238
133.457			1035.07	336.28	63.0532	5.49498	0.15126	-0.31707	0.01312			114.107	12905.7	12946.7	377.495	60.1445	38.924	6.37968	0.04665	0.30456	0.23253
133.527			1126.54	268.934	62.6757	5.64546	0.15304	0.11214	-0.31694			114.137	12907	12948	374.199	60.6872	36.965	6.18449	0.05872	0.34825	0.19283
133.597			996.778	284.692	57.9585	5.70301	0.15804	-0.37926	-0.38635			114.167	12908.3	12949.3	371.469	54.7385	36.7454	6.21558	0.06507	0.03412	0.17872
133.667			1064.88	266.675	62.8362	5.71176	0.13307	-0.47772	-0.39949			114.197	12909.7	12950.7	359.323	54.5287	37.0553	6.20745	0.05682	0.62973	0.15476
133.737			1087.62	237.354	63.6802	5.54485	0.09662	-0.45408	-0.395			114.227	12911.5	12952.5	360.745	51.1485	37.6179	6.77372	0.04298	0.02727	0.2412
133.807			1039.08	301.446	66.1972	5.57125	0.14365	-0.43445	-0.40974			114.257	12912.9	12953.9	364.55	51.8232	38.5819	6.61955	0.0531	0.06147	0.2464
133.877			1011.22	354.88	64.995	5.56991	0.12521	0.14449	-0.39272			114.287	12914.1	12955.1	361.32	56.307	37.2989	6.08451	0.06571	0.42668	0.25332
133.947			1167.85	350.801	68.0904	6.27696	0.12528	0.82882	-0.05609			114.317	12915.3	12956.3	360.418	71.4931	35.3047	6.05926	0.05521	0.21901	0.34404
134.017			1039.06	331.729	68.1144	6.43133	0.15818	0.3011	-0.23853			114.347	12916.6	12957.6	352.242	69.2276	36.1148	6.1373	0.06736	0.57511	0.88529
134.087			1082.74	313.32	68.7099	6.67087	0.16565	-0.026	-0.38554			114.377	12918	12959	370.263	75.8965	34.362	6.01404	0.06383	0.1039
134.157			1189.94	248.864	72.9491	7.02581	0.13807	-0.15564	-0.38803			114.407	12919.6	12960.6	361.082	78.2138	32.7225	5.64958	0.07018	0.16906	0.31308
134.227			1218.7	241.19	76.3032	7.04956	0.12246	-0.32901	-0.37681			114.437	12921.2	12962.2	365.688	68.3438	32.8481	5.6326	0.07327	0.36069	0.28222
134.297			1201.66	253.583	70.9121	6.58403	0.12919	-0.07732	-0.39775			114.467	12922.1	12963.1	367.849	62.9115	33.6123	5.96082	0.05237	-0.24495	0.20909
134.367			1183.07	295.473	71.7727	6.84034	0.13379	-0.38149	-0.38993			114.497	12923.5	12964.5	382.991	62.2448	34.6579	6.00642	0.06879	-0.06726	0.15166
134.437			1067.03	349.92	66.1239	6.82696	0.14767	-0.74413	-0.37567			114.527	12924.6	12965.6	382.652	66.4259	34.42	5.98857	0.05537	0.09879	0.20283
134.507			1124.71	299.042	73.5459	6.64138	0.15424	-0.20908	-0.38124			114.557	12925.7	12966.7	381.444	66.8925	33.4523	6.0155	0.05327	-0.04758	0.2049
134.577			1210.82	257.264	75.1214	6.80927	0.12723	-0.25412	-0.3787			114.587	12926.9	12967.9	388.74	77.5881	33.5406	5.90611	0.05297	0.16707	0.19675
134.647			1228.66	262.497	74.3462	6.99308	0.14844	-0.36193	-0.38711			114.617	12928.2	12969.2	388.68	59.4068	33.8423	6.0703	0.0374	-0.15667	0.19714
134.717			1222.03	276.451	71.3712	6.8679	0.13931	-0.33357	-0.39475			114.647	12929.4	12970.4	387.72	57.8005	34.6129	6.27307	0.05975	0.27983	0.12319
134.787			1182.88	240.537	72.204	6.8729	0.14934	-0.48959	-0.40843			114.677	12930.4	12971.4	387.086	51.8723	35.2445	6.48067	0.05086	0.1923	0.27642
134.857			1257.62	195.23	73.7812	6.95882	0.11653	-0.0341	-0.42061			114.707	12931.6	12972.6	388.226	50.7005	35.624	6.43326	0.04156	0.3329	0.11917
134.927			1249.69	222.562	66.8672	6.05506	0.1286	0.24963	-0.39902			114.737	12932.8	12973.8	388.48	47.3654	35.5961	6.18707	0.05946	0.22364	0.11152
134.997			1197.54	265.314	65.3024	5.90988	0.12406	-0.23467	-0.38405			114.767	12933.9	12974.9	380.394	47.8613	35.0981	6.42088	0.052	0.43216	0.02347
135.067			1322.14	325.964	66.2972	6.58229	0.14485	-0.28288	-0.33128			114.797	12935	12976	383.535	50.6061	35.7607	6.49551	0.0615	0.56058	0.01781
135.137			1273.15	334.744	67.1953	6.53386	0.15039	-0.28195	-0.33446			114.827	12936.3	12977.3	380.645	60.7679	35.0814	6.53298	0.05443	0.51852	0.16015
135.207			1302.42	311.926	68.4394	6.13554	0.13857	-0.13873	-0.37223			114.857	12937.5	12978.5	386.565	66.013	33.1632	6.24489	0.07034	0.17811	0.22288
135.277			1331.44	264.641	73.1691	6.50885	0.16232	0.22333	-0.31429			114.887	12938.8	12979.8	394.105	65.3204	33.6564	6.42262	0.05909	0.17582	0.18437
135.347			1337.76	232.373	70.6823	6.62451	0.11046	0.20117	-0.32161			114.917	12940.3	12981.3	389.779	61.7768	34.7525	6.36698	0.06159	0.43078	0.20934
135.417			1501.22	174.553	83.507	8.08427	0.10222	-0.72167	-0.39878			114.947	12941.1	12982.1	402.775	62.7741	34.2447	6.40738	0.0651	0.51894	0.22535
135.487			1551.37	146.328	86.1007	8.81399	0.09937	0.21498	-0.41474			114.977	12941.9	12982.9	410.996	76.7365	32.9362	6.26482	0.06424	0.05295	0.23685
135.557			1639.82	148.422	89.6865	8.98592	0.09138	-0.82044	-0.41353			115.007	12943.1	12984.1	399.917	86.1264	32.7648	6.21364	0.07579	0.19033	0.374
135.627			1573.49	166.113	84.1768	8.4269	0.09157	-0.6478	-0.41842			115.037	12945.2	12986.2	398.112	77.6106	33.792	6.29579	0.0694	0.39387	0.42655
135.697			1607.35	204.201	80.0475	7.87417	0.10661	0.39648	-0.4192			115.067	12946.8	12987.8	394.857	88.9185	34.3738	6.8445	0.08891	0.32858	0.49187
135.767			1593.37	282.705	70.5751	7.07553	0.11539	-0.33007	-0.39117			115.097	12948	12989	394.775	88.12	35.7173	7.3025	0.08965	0.65179	0.47618
135.837			1639.33	263.319	73.8813	7.07135	0.13068	-0.21349	-0.34526			115.127	12949	12990	386.8	75.2233	35.1709	6.80873	0.07925	0.43287	0.45995
135.907			1603.05	177.717	74.586	7.9835	0.09591	0.08232	-0.40078			115.157	12950.4	12991.4	390.753	95.1675	32.5071	6.47226	0.07504	0.42278	0.44985
135.977			1619.97	167.681	80.2349	8.75799	0.09067	-0.5695	-0.4216			115.187	12952.1	12993.1	369.169	107.488	31.7888	6.53323	0.11485	0.48023	0.76013
136.047			1697.21	201.405	78.2891	8.14066	0.11258	-1.03522	-0.38479			115.217	12953.8	12994.8	372.329	97.6219	32.9375	6.80602	0.1117	0.70505	0.65555
136.117			1636.35	219.364	67.1784	6.67573	0.10428	-0.8923	-0.41622			115.247	12955.2	12996.2	380.616	94.7333	35.4397	7.21482	0.10037	0.86665	0.65752
136.187			1752.59	259.994	69.5467	7.12089	0.1147	0.29883	-0.39547			115.277	12956.6	12997.6	393.958	86.201	39.7665	7.66152	0.10505	0.45993	0.88895
136.257			1682.11	312.732	67.2218	7.13578	0.1601	-0.81803	-0.39315			115.307	12957.9	12998.9	395.213	92.2411	38.7153	7.67961	0.09579	0.55812	0.6261
136.327			1665.23	314.109	61.3687	6.08867	0.12213	-0.29186	-0.30014			115.337	12959.4	13000.4	386.089	105.972	36.9608	7.59278	0.10271	0.6332	0.81051
136.397			1774.54	248.932	57.4863	5.87695	0.11484	-1.00174	-0.39391			115.367	12961.7	13002.7	370.37	116.795	35.5798	7.30974	0.12783	0.52537	0.96338
136.467			1926.62	220.444	44.7284	3.91221	0.0795	-0.28366	-0.41565			115.397	12963.2	13004.2	360.771	113.765	35.7776	7.76911	0.12925	0.72746	0.83281
136.537			1995.69	273.008	40.0402	4.62705	0.08801	-0.45897	-0.38557			115.427	12964.5	13005.5	359.203	104.254	35.6147	7.44192	0.11638	0.48009	0.85306
136.607			1778.48	316.065	38.0145	6.9371	0.11901	-0.3059	-0.08595			115.457	12965.3	13006.3	361.353	104.016	34.634	7.31631	0.11059	0.60645	0.76153
136.677			1624.05	361.514	41.243	6.59388	0.10961	-0.41729	0.58987			115.487	12965.3	13006.3	359.634	100.344	34.7239	7.05742	0.11074	0.44008	0.66758
136.747			1390.33	432.352	43.4873	7.32263	0.1225	-1.42437	0.41097			115.517	12968.6	13009.6	360.137	90.1785	34.1599	7.29782	0.09877	0.53706	0.5939
136.817			931.083	409.87	46.1896	6.1241	0.11513	-0.39783	-0.27439			115.547	12969.6	13010.6	354.498	96.3092	33.9178	7.22847	0.11857	0.5896	0.75331
136.887			923.348	420.876	47.2894	6.54161	0.11743	-0.35056	-0.36286			115.577	12970.7	13011.7	340.179	106.81	32.936	7.28069	0.12796	0.70353	0.73271
136.957			898.916	379.341	43.9655	5.71675	0.14958	-0.0696	-0.3818			115.607	12972	13013	356.211	84.177	34.254	7.15824	0.10952	0.56086	0.5824
137.027			936.557	385.917	44.0599	5.62878	0.13936	-0.99177	-0.33867			115.637	12973	13014	358.678	71.1955	33.4088	7.04919	0.08708	0.77519	0.4452
137.097			1159.08	305.037	43.4325	5.42424	0.13032	-1.06568	-0.37973			115.667	12975	13016	351.042	64.0305	34.6752	7.40121	0.07396	0.51702	0.34608
137.167			1289.76	296.696	41.6888	6.02015	0.11375	-0.91805	-0.35775			115.697	12976.2	13017.2	349.624	67.2633	33.8976	7.42161	0.09896	0.11851	0.39352
137.237			2011.32	372.584	48.191	8.79537	0.1538	0.25547	0.2939			115.727	12978.1	13019.1	354.725	73.1397	33.6977	7.02274	0.08514	0.3013	0.45755
137.307			1841.37	329.916	40.7443	--	0.15169	-0.352	0.88574			115.757	12980.9	13021.9	364.022	83.8088	34.3167	7.07912	0.09678	0.89076	0.58692
137.377			988.433	395.829	50.7876	--	0.12508	0.09372	0.14407			115.787	12983.5	13024.5	370.58	75.1391	34.9882	7.31309	0.10133	0.53584	0.50665
137.447			1505.7	496.083	52.528	--	0.23472	0.37955	0.86323			115.817	12985.3	13026.3	362.245	62.7754	35.7985	7.67812	0.0961	1.04054	0.33564
137.517			1151.24	376.726	37.6636	6.31881	0.17387	0.3438	-0.22094			115.847	12987.9	13028.9	363.28	53.3361	36.1423	7.789	0.08692	1.04508	0.28434
137.587			486.71	59.7442	17.4619	2.46641	0.04113	-0.10518	-0.37776			115.877	12989.8	13030.8	377.818	49.2436	36.1169	7.39847	0.07863	0.48019	0.50356
137.657			676.714	36.9054	22.2289	2.17131	0.02465	0.30298	-0.41802			115.907	12991.8	13032.8	382.515	44.9026	34.1454	6.7925	0.0721	0.34815	0.3816
137.727			496.414	37.2514	25.1868	3.24784	0.02211	-0.06165	-0.28988			115.937	12992.7	13033.7	388.63	55.9837	33.2407	6.61416	0.08939	0.81953	0.40354
137.797			488.155	23.4313	26.9838	2.06294	0.01858	-1.24097	-0.3184			115.967	12994.8	13035.8	378.93	62.4359	33.4556	7.09983	0.08855	0.64786	0.47782
137.867			323.607	34.5689	30.4606	2.96145	0.02064	-0.31912	-0.39372			115.997	12996.3	13037.3	371.552	58.6682	34.5894	6.88854	0.08013	0.98323	0.53191
137.937			269.03	64.8391	27.0088	2.57982	0.04675	-0.40017	-0.2892			116.027	12998.7	13039.7	375.59	61.0068	32.0418	6.63396	0.09015	1.03536	0.57853
138.007			271.171	78.3089	25.791	2.37527	0.04241	-0.48467	-0.30036			116.057	13001.2	13042.2	362.628	51.6404	32.3382	6.53453	0.0734	0.97615	0.33791
138.077			279.375	58.0768	26.8924	2.5017	0.04183	-0.32053	-0.35493			116.087	13002.6	13043.6	346.279	44.3359	30.8986	6.36604	0.06965	0.65703	0.03138
138.147			356.565	26.5827	28.2541	2.23096	0.02968	-0.18633	-0.38773			116.117	13004.4	13045.4	346.869	42.5887	30.0126	5.85009	0.0856	1.20405	0.19396
138.217			582.042	17.2816	27.9633	2.13288	0.0192	-0.29295	-0.32808			116.147	13006.2	13047.2	352.022	54.9208	30.8909	6.4276	0.11716	1.38296	0.47703
138.287			473.799	17.0186	31.5779	2.1418	0.01869	0.36653	-0.38424			116.177	13007.2	13048.2	369.272	60.0752	31.1135	6.87507	0.13137	1.73462	2.2862
138.357			520.984	28.9312	27.8815	1.82164	0.01483	-0.34398	-0.44455			116.207	13008.5	13049.5	382.992	82.1893	31.0041	7.43537	0.13329	2.40579	3.29855
138.427			318.759	128.293	24.9406	2.84595	0.0797	0.25254	-0.40497			116.237	13010.4	13051.4	368.965	110.718	29.2205	6.75786	0.14822	2.19801	3.04325
138.497			411.866	33.5294	27.8413	2.09809	0.04765	-0.05385	-0.36815			116.267	13012.6	13053.6	352.894	121.663	28.1961	5.68628	0.11776	1.65914	1.52341
138.567			365.958	26.1859	28.4036	2.21041	0.03277	-0.31466	-0.42051			116.297	13014.6	13055.6	381.549	148.484	26.3799	4.99263	0.11786	1.41025	1.24172
138.637			351.508	40.4643	28.43	2.46552	0.03406	-0.18209	-0.39179			116.327	13016.4	13057.4	405.371	148.33	29.2945	5.08886	0.10346	0.47703	1.1875
138.707			334.192	86.5135	30.8706	2.74856	0.04361	-0.47588	-0.37409			116.357	13018.4	13059.4	359.758	124.549	31.3666	4.81004	0.09108	0.62577	0.35014
138.777			341.475	88.232	27.7993	2.6148	0.03704	-0.54549	-0.34701			116.387	13020.4	13061.4	343.928	94.4877	33.624	4.63273	0.06684	0.33335	0.05378
138.847			318.45	89.7664	29.0222	2.72786	0.0436	0.1306	-0.36207			116.417	13022.9	13063.9	329.964	86.8913	32.8011	4.3014	0.05606	-0.1156	-0.17086
138.917			311.188	104.485	27.6741	2.73995	0.03926	-0.65492	-0.33763			116.447	13023.7	13064.7	350.024	91.3862	30.6252	4.07659	0.05305	0.09709	-0.17978
138.987			334.946	99.7527	27.7143	2.68978	0.05952	-0.55952	-0.35153			116.477	13026.5	13067.5	350.479	94.9061	28.8903	3.79699	0.05582	-0.18549	-0.11728
139.057			352.248	109.038	26.3251	2.51236	0.05338	-0.19784	-0.29624			116.507	13028.6	13069.6	346.422	89.801	29.0937	3.94615	0.05604	0.09971	-0.24742
139.127			361.377	86.8725	29.9998	2.83418	0.0317	0.29592	-0.3658			116.537	13029.8	13070.8	345.13	66.5026	31.8171	3.88071	0.03168	-0.24418	-0.36189
139.197			455.937	49.231	33.7922	2.53193	0.02704	-0.95864	-0.40052			116.567	13030.6	13071.6	351.451	61.0512	32.0586	3.87403	0.04342	-0.03959	-0.44485
139.267			563.146	16.074	41.1012	2.48599	0.02006	0.65681	-0.43725			116.597	13031.5	13072.5	366.032	49.7134	33.4533	3.77489	0.03984	-0.10921	-0.44041
139.337			600.804	9.99751	40.715	2.34552	0.01693	-0.50835	-0.43194			116.627	13032.5	13073.5	354.618	31.9929	33.5928	3.75054	0.03463	0.01188	-0.40486
139.407			549.564	8.63712	39.104	2.43719	0.02165	1.17447	-0.43622			116.657	13033.7	13074.7	344.146	54.0532	34.2044	3.94117	0.03744	-0.1746	-0.32143
139.477			607.127	11.1416	38.3403	2.3499	0.01961	0.24605	-0.41778			116.687	13034.8	13075.8	340.982	54.624	34.4038	3.9716	0.0405	-0.18776	-0.41412
139.547			441.065	18.1135	35.4837	2.62002	0.01761	-0.38331	-0.41479			116.717	13036	13077	331.363	48.5291	36.0091	4.23873	0.0337	-0.15166	-0.27339
139.617			437.707	29.5551	34.6826	2.74672	0.03149	0.19102	-0.41213			116.747	13037.3	13078.3	346.929	55.8936	34.1855	4.01649	0.02148	0.19665	-0.05124
139.687			451.116	20.9866	35.3419	2.37025	0.02556	0.59358	-0.42147			116.777	13039.2	13080.2	359.065	64.343	33.4588	3.84043	0.03547	-0.58812	-0.19808
139.757			446.214	47.5747	33.5821	2.55187	0.02965	0.29179	-0.16389			116.807	13040.5	13081.5	370.838	57.3888	33.9995	4.01006	0.03874	-0.5022	-0.32173
139.827			453.374	46.2716	34.1032	3.09762	0.0399	-0.01549	-0.16685			116.837	13041.5	13082.5	399.237	53.2712	32.3889	3.40442	0.03978	0.0407	-0.37302
139.897			418.671	57.4955	33.7947	3.2385	0.04955	-0.43217	-0.07757			116.867	13042.6	13083.6	421.674	60.0156	32.1563	3.84594	0.05358	-0.15905	-0.29626
139.967			477.71	31.6548	35.7138	2.91852	0.03108	-0.4539	-0.23803			116.897	13043.8	13084.8	405.886	58.3216	33.5704	4.09347	0.04107	0.11457	0.47226
140.037			525.92	23.7425	38.8942	3.13566	0.02793	-0.5285	-0.30694			116.927	13044.8	13085.8	396.151	45.6346	33.864	3.65163	0.04705	0.33739	-0.35952
140.107			494.362	45.8463	41.5255	3.77343	0.05174	-0.16963	0.11501			116.957	13045.1	13086.1	382.025	25.9554	34.4489	3.44108	0.02383	-0.26455	-0.4061
140.177			462.356	37.1942	39.6442	3.31712	0.04435	-0.58594	-0.30331			116.987	13046.1	13087.1	368.679	25.0786	35.4603	3.64552	0.03173	-0.35379	-0.44582
140.247			436.156	22.1281	41.6015	2.87262	0.02137	0.11189	-0.35665			117.017	13049.9	13090.9	378.689	37.4613	31.4461	3.32072	0.04007	-0.06751	-0.39612
140.317			486.792	47.0938	38.5327	2.75082	0.02715	0.11501	-0.4147			117.047	13051.6	13092.6	379.094	58.7409	31.5731	3.5437	0.04013	-0.14408	-0.25334
140.387			448.347	38.3591	34.3797	2.69004	0.03507	-0.24162	-0.35164			117.077	13052.9	13093.9	362.002	54.8531	34.8498	3.89654	0.04939	-0.31726	-0.30409
140.457			385.04	45.2386	32.7426	2.4813	0.03587	-0.16943	-0.40124			117.107	13054.2	13095.2	368.736	56.998	36.0475	4.32325	0.04374	-0.42263	-0.16565
140.527			371.566	65.4255	32.5755	3.03846	0.04354	-0.57115	-0.29864			117.137	13055.3	13096.3	362.437	63.1297	36.5952	4.57624	0.05495	-0.09135	-0.06013
140.597			336.642	47.8191	32.821	2.80791	0.04055	-0.15869	-0.32797			117.167	13056.5	13097.5	348.209	66.2299	36.7504	4.60548	0.03902	-0.14182	-0.19488
140.667			290.332	71.7388	34.9405	3.59314	0.04294	-0.63021	-0.29356			117.197	13058	13099	357.744	65.4727	36.8362	4.39955	0.05774	-0.16017	-0.25324
140.737			299.533	56.191	41.1871	3.92339	0.04229	-0.3517	-0.33723			117.227	13059.1	13100.1	380.341	62.9988	35.8744	4.22136	0.03919	0.13569	-0.37723
140.807			289.383	68.4377	41.152	4.17558	0.04035	0.24856	-0.34008			117.257	13060.3	13101.3	386.342	74.1034	34.8203	4.14701	0.04189	-0.1883	-0.33553
140.877			354.166	106.42	38.0549	4.67372	0.04803	-0.09986	-0.16672			117.287	13061.7	13102.7	394.151	93.3849	32.6646	4.26616	0.05201	-0.37197	-0.29732
140.947			395.366	145.963	34.5671	4.40514	0.0868	0.6769	-0.05152			117.317	13062.7	13103.7	404.177	102.624	32.5412	3.9966	0.05126	-0.41953	-0.23476
141.017			430.796	174.203	34.4471	3.40413	0.06901	0.05157	0.08704			117.347	13063.9	13104.9	387.728	86.8706	34.4213	4.07981	0.05055	-0.09707	-0.26527
141.087			475.006	79.1111	35.0538	2.63189	0.05564	-0.37592	-0.37731			117.377	13065	13106	400.941	69.4436	33.4748	4.07355	0.0499	-0.17164	-0.24368
141.157			640.252	32.9947	40.5784	2.56158	0.02817	-0.17568	-0.40548			117.407	13065.9	13106.9	398.916	70.0516	34.0396	3.98087	0.04831	0.0536	-0.24098
141.227			678.322	11.3324	48.6946	2.89076	0.0223	0.01511	-0.39448			117.437	13066.5	13107.5	391.719	69.767	39.2764	4.44915	0.03971	-0.61355
141.297			641.11	15.9312	48.7662	3.25534	0.03259	0.03966	-0.137			117.467	13066.8	13107.8	389.892	53.0809	38.2748	4.4586	0.0363	-0.40203	-0.40654
141.367			1287.02	15.736	46.62	2.82058	0.0291	0.09458	-0.29731			117.497	13068.2	13109.2	394.936	67.9183	35.322	4.20693	0.05229	-0.05251	-0.3058
141.437			581.841	14.6524	39.9404	2.28924	0.03358	-0.25577	-0.40212			117.527	13069.7	13110.7	396.486	75.544	34.453	4.14191	0.047	-0.26567	-0.21466
141.507			573.07	22.045	34.366	2.25838	0.01878	0.15148	-0.40609			117.557	13070.6	13111.6	379.175	88.833	35.06	4.38668	0.04451	-0.16663	-0.27972
141.577			413.486	34.9664	36.3741	2.44656	0.02526	-0.04798	-0.39286			117.587	13072.3	13113.3	368.59	75.3859	37.2888	4.6315	0.05219	-0.50292	-0.31567
141.647			483.448	48.2022	34.8156	2.6547	0.04039	0.16072	-0.2972			117.617	13074.4	13115.4	359.867	68.6533	37.1165	4.57934	0.04504	-0.27102	-0.34801
141.717			560.055	17.7204	38.3192	2.39002	0.02806	0.13873	-0.36826			117.647	13076.1	13117.1	373.277	72.7503	36.5194	4.52817	0.05249	-0.21398	-0.35039
141.787			445.464	30.8688	40.8777	3.19346	0.04349	-0.17027	-0.39289			117.677	13078	13119	385.483	78.7532	34.339	4.16534	0.04418	-0.69075	-0.38347
141.857			489.622	43.8975	40.6272	3.40358	0.03778	0.026	-0.13096			117.707	13080	13121	380.046	76.8003	33.0124	4.25973	0.05318	-0.23307	-0.46064
141.927			606.458	34.0544	43.7344	3.3784	0.04554	-0.24152	-0.26484			117.737	13081.3	13122.3	397.552	76.4624	34.5272	4.55083	0.04801	0.12008	-0.47092
141.997			528.254	31.7791	43.7539	3.29921	0.03744	-0.00509	-0.32358			117.767	13083.2	13124.2	394.983	80.7595	33.5812	4.48383	0.05744	-0.46889	-0.47687
142.067			524.171	25.6634	50.4022	3.74033	0.04847	-0.05013	-0.34926			117.797	13084.5	13125.5	388.098	75.8781	33.7294	4.4353	0.04833	-0.50925	-0.48414
142.137			579.324	33.3294	46.7883	3.73258	0.03314	-0.0594	-0.22108			117.827	13085.5	13126.5	380.535	43.8938	37.3929	4.38813	0.04143	-0.59322	-0.48917
142.207			581.793	38.2527	49.6711	3.73508	0.05018	0.07036	0.06365			117.857	13087.3	13128.3	397.071	42.9228	37.519	4.78626	0.04324	-0.63175	-0.32564
142.277			555.773	20.644	41.0568	2.86609	0.05063	0.14716	-0.40189
142.347			513.528	48.9119	36.3516	2.53696	0.03537	-0.47195	-0.34513
142.417			518.909	21.8732	40.7323	2.58479	0.02999	-0.19831	-0.41112
142.487			475.443	35.3975	36.6808	2.46583	0.02787	-0.04978	-0.42477
142.557			407.485	69.9385	34.953	2.61428	0.03183	0.12876	-0.33778
142.627			400.366	86.7597	35.6629	2.97644	0.03929	0.28451	-0.32197
142.697			401.274	79.2147	33.57	3.24764	0.04664	-0.17597	-0.30774
142.767			429.944	76.7979	32.6289	2.66724	0.04169	-0.08596	-0.40432
142.837			486.527	76.6878	30.7676	2.3427	0.04054	0.24676	-0.3875
142.907			521.001	84.6196	31.3551	2.59766	0.03805	0.0255	-0.30828
142.977			379.041	85.9939	36.7397	3.04689	0.03888	0.31025	-0.38625
143.047			415.188	96.7206	35.3059	2.83065	0.04481	0.18621	-0.39901
143.117			421.89	100.867	35.2524	2.99328	0.0475	-0.48192	-0.39666
143.187			406.17	90.1049	35.9085	2.63976	0.03659	0.11349	-0.32066
143.257			594.293	123.768	38.0889	3.60748	0.06015	0.08386	-0.3288
143.327			434.696	99.8536	32.6991	3.11004	0.05608	0.16708	-0.39482
143.397			425.597	85.5367	31.7769	2.47603	0.03441	-0.21085	-0.4113
143.467			396.104	94.8562	34.2027	3.03151	0.05394	0.10509	-0.39719
143.537			406.432	138.503	33.1753	3.10053	0.06907	-0.03214	-0.40214
143.607			407.889	174.453	30.3642	3.26315	0.08308	-0.1495	-0.38174
143.677			416.665	192.428	30.2987	3.29888	0.10137	-0.2853	-0.3523
143.747			414.28	92.2839	29.2493	2.71752	0.0605	0.2949	-0.38321
143.817			442.799	79.6288	36.971	3.48527	0.04534	0.16451	-0.42393
143.887			601.823	52.5999	38.5692	2.46466	0.04037	0.48947	-0.43869
143.957			552.098	67.6894	40.449	3.75128	0.03889	0.03657	-0.41908
144.027			496.313	53.863	40.0505	3.08232	0.01541	0.19265	-0.43501
144.097			565.31	37.8099	40.5315	2.56854	0.02321	-0.14697	-0.37594
144.167			554.177	63.7265	42.399	3.08243	0.03712	0.09729	-0.40958
144.237			594.299	66.8943	40.0884	2.78534	0.03125	-0.33274	-0.39036
144.307			688.892	58.9468	40.622	2.65067	0.05514	0.19326	-0.33214
144.377			586.367	25.8987	44.5065	2.5105	0.02766	-0.21327	-0.40239
144.447			528.992	13.6374	52.717	2.89292	0.01424	-0.27142	-0.45697
144.517			504.464	24.0782	58.0973	4.33154	0.02314	-0.36269	-0.44875
144.587			525.408	73.6627	50.4922	4.19388	0.04682	-0.02332	-0.41145
144.657			550.866	111.064	39.7277	3.18749	0.04853	-0.39259	-0.34905
144.727			462.454	82.3772	44.8136	3.31632	0.10912	-0.08894	-0.37079
144.797			421.432	97.7179	46.9557	3.80541	0.03992	-0.1201	-0.43316
144.867			426.799	117.594	42.6806	4.15272	0.05938	-0.02531	-0.42328
144.937			431.496	112.151	43.407	3.73726	0.05775	-0.29885	-0.37328
145.007			457.378	178.516	38.9037	3.6928	0.07066	0.46508	-0.32772
145.077			460.07	125.167	38.5905	3.12829	0.05743	-0.07881	-0.41406
145.147			497.068	106.73	37.8033	2.78857	0.02853	-0.17719	-0.4162
145.217			470.905	151.288	35.6895	3.33926	0.05516	-0.22454	-0.379
145.287			438.096	162.892	37.9147	3.53088	0.07154	-0.35491	-0.28822
145.357			453.614	191.319	37.1068	3.34411	0.05092	-0.34639	-0.37766
145.427			432.426	177.568	40.1038	3.02472	0.07205	0.76747	-0.35843
145.497			433.772	153.922	36.1359	2.71939	0.05301	-0.13309	-0.40102
145.567			449.882	227.003	34.3729	3.05608	0.07358	-0.51187	-0.37603
145.637			473.285	234.425	37.8558	3.11937	0.06771	-0.10617	-0.39935
145.707			432.675	204.946	36.6645	3.12644	0.08217	-0.00139	-0.38386
145.777			460.37	240.525	33.7954	3.08107	0.06089	-0.22527	-0.36488
145.847			455.732	215.607	36.5036	3.40309	0.05894	-0.02526	-0.31866
145.917			482.236	186.532	43.5609	3.91908	0.14503	-0.30352	-0.38049
145.987			453.553	164.582	48.0783	4.31896	0.0706	-0.33479	-0.40841
146.057			454.613	198.14	48.1491	4.35481	0.07492	0.09643	-0.39744
146.127			462.731	184.97	45.2558	3.61117	0.05838	-0.50291	-0.40963
146.197			465.655	165.885	47.7651	4.14663	0.07075	-0.08831	-0.41401
146.267			479.056	157.346	48.0953	4.88624	0.08407	0.12926	-0.39091
146.337			498.401	160.338	45.5602	4.1355	0.07493	0.21485	-0.41127
146.407			492.575	185.402	43.6006	3.71032	0.06098	0.73405	-0.40256
146.477			477.492	142.876	43.4525	3.68247	0.03643	0.24073	-0.41561
146.547			483.429	132.503	44.7411	3.66002	0.04294	0.02244	-0.14601
146.617			507.979	215.455	41.3748	3.48579	0.04385	-0.76152	-0.39606
146.687			540.331	230.397	40.0688	3.69289	0.08043	-0.08176	-0.357
146.757			513.049	173.577	42.9441	3.96927	0.0808	-0.26511	-0.36944
146.827			528.551	142.345	51.2693	4.30494	0.04757	-0.27775	-0.34151
146.897			514.205	132.011	51.937	4.44605	0.05475	-0.0543	-0.30917
146.967			528.762	164.474	62.0083	5.54735	0.05156	0.7832	0.66957
147.037			550.837	126.004	54.3465	4.72713	0.03283	0.10816	0.19221
147.107			477.417	129.457	47.7119	3.97996	0.03478	-0.1813	-0.2474
147.177			457.631	116.732	43.809	4.15296	0.03764	0.60054	-0.16725
147.247			507.083	73.6483	53.8002	4.61711	0.04698	0.49398	-0.32269
147.317			507.367	94.0531	47.5913	4.507	0.06174	-0.09725	-0.39307
147.387			491.733	142.878	50.3284	4.44675	0.07607	0.1608	-0.35902
147.457			488.238	129.576	55.7183	5.06271	0.07472	0.22602	-0.40307
147.527			435.076	185.509	60.0364	5.4454	0.09689	0.4026	-0.38871
147.597			474.104	190.393	52.4636	4.58593	0.08338	-0.12398	-0.3668
147.667			471.973	170.979	53.5311	4.91902	0.07759	0.36276	-0.39922
147.737			462.454	192.5	49.0347	4.39915	0.08778	-0.41663	-0.39951
147.807			467.598	190.551	46.4281	4.22416	0.07211	0.06412	-0.39824
147.877			467.481	157.762	49.4979	4.39452	0.07021	0.41293	-0.35585
147.947			498.173	221.73	47.2413	4.17327	0.05186	0.66031	-0.39165
148.017			462.943	173.684	49.8018	4.50501	0.08887	-0.05139	-0.39944
148.087			433.432	138.485	56.1927	4.77232	0.08522	0.19854	-0.40276
148.157			413.382	152.326	57.2045	5.03678	0.07401	0.53412	-0.38642
148.227			433.412	179.479	54.2651	5.17283	0.09347	-0.53967	-0.25523
148.297			439.953	193.151	50.5127	5.48266	0.09519	-0.12227	-0.11194
148.367			453.541	177.604	49.6216	4.72935	0.09074	-0.18395	-0.36843
148.437			457.633	152.735	57.2738	4.97295	0.09119	-0.1939	-0.38458
148.507			478.514	161.422	59.8289	4.95442	0.07996	-0.30317	-0.39353
148.577			467.916	157.428	53.9584	4.84541	0.08599	-0.12503	-0.37889
148.647			484.009	181.762	47.0344	4.18001	0.07853	0.72415	-0.36925
148.717			466.337	205.493	40.0983	3.41752	0.08624	0.17273	-0.34118
148.787			462.638	243.179	42.3583	3.71014	0.08823	-0.13151	-0.39269
148.857			521.145	284.384	42.9113	3.84995	0.1142	-0.30219	-0.2731
148.927			467.312	196.45	43.6675	4.03275	0.0919	0.09086	-0.29692
148.997			494.5	164.561	43.3812	4.21196	0.07381	0.51095	-0.30715
149.067			574.565	133.052	38.3	3.75792	0.06131	0.16362	-0.32597
149.137			617.705	55.783	42.0715	2.82324	0.02122	-0.0509	-0.4502
149.207			610.297	77.8836	44.045	3.12817	0.0374	0.25577	-0.42547
149.277			587.982	86.2797	54.3123	4.0722	0.0529	0.22261	-0.43703
149.347			575.57	116.532	54.6978	4.22913	0.04121	0.1111	-0.41541
149.417			572.845	124.946	52.2796	4.20479	0.04265	0.68336	-0.40046
149.487			567.618	113.511	47.7535	3.77054	0.06164	0.11726	-0.39172
149.557			546.524	124.41	47.494	3.89361	0.04116	-0.18317	-0.37705
149.627			563.846	175.12	43.7927	3.50557	0.05369	0.11641	-0.36573
149.697			604.134	174.032	41.1417	3.69615	0.04387	0.11405	-0.33906
149.767			577.449	151.059	37.7986	3.61644	0.05498	-0.47272	-0.31495
149.837			613.352	128.98	39.8888	3.26701	0.04392	0.2805	-0.28762
149.907			570.478	130.082	41.7884	3.62814	0.05222	-0.07415	-0.25981
149.977			633.542	147.191	43.3953	3.78049	0.05977	0.39361	-0.26658
150.047			743.198	143.299	45.5284	3.99454	0.05944	0.29888	-0.29086
150.117			628.635	76.3179	54.5646	4.31518	0.03867	0.10084	-0.12026
150.187			592.422	95.1784	55.7488	4.31182	0.05825	0.27097	-0.33236
150.257			621.743	98.0262	51.8728	4.25242	0.05729	-0.00361	-0.26267
150.327			598.538	150.221	45.9096	4.04487	0.0709	-0.07204	-0.27171
150.397			612.269	143.995	37.3782	3.3121	0.05867	0.27361	-0.29575
150.467			644.533	158.943	37.0223	3.41756	0.05684	0.17017	-0.24148
150.537			640.914	157.734	40.6288	3.49982	0.05302	0.22774	-0.38842
150.607			607.598	142.138	58.9038	5.82304	0.07936	-0.43405	-0.37355
150.677			465.516	155.993	60.3142	5.29506	0.08696	-0.41713	-0.29441
150.747			476.931	127.57	65.0544	6.07315	0.06039	-0.61858	0.36337
150.817			570.75	97.2584	65.5569	5.42675	0.05598	0.0127	-0.14527
150.887			600.568	134.322	53.4128	4.00542	0.04666	-0.08156	-0.39374
150.957			569.542	226.759	39.9861	4.26504	0.09968	-0.18642	-0.39792
151.027			591.298	179.285	37.9445	3.87597	0.09093	-0.91697	-0.39726
151.097			635.714	173.881	35.7805	3.35459	0.07633	0.02045	-0.40535
151.167			526.347	286.022	36.2184	3.64315	0.11712	-0.21111	-0.38137
151.237			565.603	242.067	35.9816	3.46096	0.10642	-0.14986	-0.3879
151.307			571.405	195.054	36.4403	3.53194	0.08801	-0.63201	-0.36651
151.377			571.697	174.189	45.1504	4.06341	0.08812	-0.12889	0.04018
151.447			600.109	217.819	35.3758	3.54203	0.07902	0.27729	0.20438
151.517			598.665	194.492	34.7605	3.30769	0.09542	-0.17625	-0.27626
151.587			574.737	203.886	33.7001	2.96448	0.10298	0.38704	-0.31821
151.657			550.663	201.006	37.5478	2.62689	0.07425	0.25636	-0.32785
151.727			637.058	209.678	32.597	3.17852	0.05827	0.12647	0.23102
151.797			661.501	224.061	31.4117	2.95869	0.06607	0.92187	0.28762
151.867			697.722	286.63	33.6766	3.19868	0.04679	-0.37557	-0.24693
151.937			672.174	248.833	34.6224	4.40932	0.07963	0.29877	0.10173
152.007			594.613	186.071	36.3917	3.75219	0.06502	0.11271	-0.29697
152.077			609.865	195.4	35.8184	3.36782	0.05811	-0.22204	-0.3826
152.147			604.85	193.138	36.5018	3.32392	0.06636	0.18845	-0.39193
152.217			612.982	136.498	39.3177	3.77385	0.05272	-0.15657	-0.19646
152.287			640.904	142.747	38.3554	3.71737	0.05272	-0.23502	-0.32081
152.357			1179.2	178.581	38.9218	3.60281	0.03968	-0.2509	-0.41784
152.427			711.58	281.059	33.3315	3.65501	0.07346	-0.38202	-0.28479
152.497			632.746	83.9284	39.944	3.87106	0.03393	0.17089	-0.40757
152.567			729.4	160.118	37.4416	4.49764	0.05742	0.1064	-0.20696
152.637			695.822	138.592	38.9706	4.04349	0.06958	0.46132	-0.12564
152.707			715.861	91.2911	40.5552	3.23317	0.04433	-0.5058	-0.39816
152.777			639.534	134.839	40.4819	3.41827	0.0467	0.34118	-0.40996
152.847			613.921	121.327	39.3606	3.7548	0.05799	0.38977	-0.41862
152.917			631.045	160.977	38.7643	3.58337	0.04904	0.3589	-0.39603
152.987			630.618	137.716	41.6263	3.54248	0.06168	0.04525	-0.40583
153.057			599.636	131.96	40.2203	4.00118	0.03389	0.19718	-0.36462
153.127			637.499	139.335	42.0905	3.87809	0.04721	-0.21304	-0.40062
153.197			626.55	150.372	38.3077	3.26466	0.05954	0.0036	-0.38583
153.267			595.883	102.295	40.9614	3.77589	0.0366	-0.34012	-0.40138
153.337			594.078	100.977	42.6517	3.97173	0.04291	-0.65312	-0.40566
153.407			669.75	146.602	38.5583	3.67278	0.06581	0.60433	-0.3163
153.477			715.563	223.831	34.8369	3.10748	0.08045	0.49386	-0.32893
153.547			655.979	267.962	34.6085	4.56278	0.07839	0.18041	-0.33824
153.617			752.352	150.361	40.892	3.52251	0.04672	-0.21409	-0.37679
153.687			682.193	354.091	34.521	3.77965	0.092	0.31487	-0.23174
153.757			708.92	217.128	35.9322	3.45395	0.05715	0.42207	-0.27341
153.827			712.607	41.4284	42.5555	3.3115	0.02367	0.55647	-0.41976
153.897			776.821	61.121	41.7946	3.14998	0.03617	-0.33969	-0.43213
153.967			751.687	28.4352	48.2243	3.2349	0.03277	-0.08656	-0.44762
154.037			946.078	31.0668	52.874	3.18199	0.02459	0.13612	-0.44733
154.107			829.261	78.5998	36.9547	2.52512	0.04877	0.3925	-0.37184
154.177			794.376	69.6539	40.5778	2.37272	0.02546	0.13088	-0.40564
154.247			810.389	95.2654	38.7728	2.27295	0.03122	-0.29194	-0.36251
154.317			940.689	116.638	36.456	2.5857	0.03874	0.99334	-0.31773
154.387			922.606	68.4322	44.3297	2.85877	0.03113	-0.48668	-0.37088
154.457			998.902	109.064	40.6912	3.02223	0.03878	0.231	-0.33676
154.527			1022.06	105.29	46.6873	4.90722	0.04265	0.42706	0.12639
154.597			925.41	62.0632	44.0998	3.05487	0.03507	-0.25356	-0.38771
154.667			859.61	101.561	42.9141	3.22255	0.03928	-0.37061	-0.39239
154.737			817.638	138.721	43.0291	3.62236	0.05339	-0.28621	-0.31148
154.807			883.707	143.417	47.6996	4.15447	0.05973	-0.534	-0.24601
154.877			933.915	305.68	36.0769	3.51403	0.07624	-0.1229	-0.24167
154.947			897.126	231.115	42.5972	3.78233	0.07876	-0.01241	-0.28672
155.017			808.935	103.073	48.2509	3.95075	0.04562	-0.17527	-0.3795
155.087			827.394	92.0073	50.4102	3.82279	0.04038	0.03751	-0.42174
155.157			862.958	72.1255	47.3502	3.42941	0.03687	-0.03795	-0.41104
155.227			865.495	125.429	45.2496	3.57985	0.04853	-0.0564	-0.41601
155.297			734.061	221.212	40.1293	3.65134	0.1038	0.07626	-0.36706
155.367			801.097	259.232	40.3509	3.70333	0.09827	-0.738	-0.36347
155.437			838.571	242.941	42.3775	3.70545	0.10099	-0.25143	-0.35507
155.507			869.195	110.199	43.9293	3.06927	0.04558	0.10274	-0.39327
155.577			932.83	55.8244	43.2009	2.89281	0.03211	0.22143	-0.43433
155.647			875.723	95.7257	45.1338	3.37607	0.04515	-0.12889	-0.41611
155.717			873.352	111.932	43.144	3.72381	0.04911	0.0423	-0.43312
155.787			913.11	222.857	36.3618	2.88278	0.0586	0.11092	-0.32299
155.857			978.139	52.66	45.5792	2.9474	0.02576	0.11233	-0.37873
155.927			996.881	40.9382	45.6797	3.12922	0.02861	-0.03631	-0.40148
155.997			1007.71	36.7343	48.0369	3.05502	0.02531	-0.09441	-0.44085
156.067			1036.57	69.5935	49.4017	3.10825	0.02522	-0.23395	-0.44291
156.137			1091.64	66.5407	45.4959	3.08613	0.03645	-0.47413	-0.3901
156.207			1161.54	100.58	40.8001	2.93901	0.03334	0.38682	-0.36837
156.277			1322.07	132.596	40.4858	4.74846	0.03963	0.30633	0.53186
156.347			1234.66	54.884	43.1215	3.12384	0.02891	-0.04961	-0.34239
156.417			1237.94	68.3364	44.9572	3.66849	0.01961	-0.42895	-0.43695
156.487			1345.63	73.2901	47.4307	3.65542	0.03711	0.29577	-0.36997
156.557			1623.35	187.693	54.8947	6.40054	0.06313	0.79265	0.18466
156.627			1277.46	160.799	51.8517	4.85593	0.069	0.54094	0.14419
156.697			1229.7	205.648	39.2058	3.50237	0.04378	-0.12587	-0.22556
156.767			1218.55	121.114	42.8916	3.96304	0.03385	-0.41622	-0.3967
156.837			1200	118.396	44.4102	4.3173	0.04294	-0.25533	-0.42472
156.907			1244.46	134.3	43.5541	4.06881	0.03272	0.01049	-0.41875
156.977			1244.73	146.902	41.3409	3.60401	0.0389	-0.23238	-0.41338
157.047			1183.29	84.9968	47.0078	4.2748	0.03372	-0.00768	-0.43221
157.117			1213.76	67.2066	47.3384	4.1328	0.03015	0.06619	-0.44573
157.187			1376.75	124.913	43.8688	3.58043	0.04827	-0.5626	-0.41932
157.257			1386.08	126.267	43.1394	3.9985	0.03081	-0.45478	0.16836
157.327

## Sheet: Table 3 - SIMS S concentration
File	Date	Time	Ip	X	Y	28Si	1SE%	12C 16O	1SE%	31P	1SE%	32S	1SE%	16O2	1SE%	35Cl	1SE%	31P/16O2	32S/16O2	35Cl/16O2	12C 16O/32S	S
			nA	µm	µm	cps		cps				cps		cps		cps						µg/g
HLK2_mt1_test_massiv.asc	06.12.2022	17:38:00	0.652263	-618	-248	48.3109	6.34531	15280.9	0.242377	5166.58	1.88808	92225.9	1.21761	1.02527e+07	0.0939828	683.691	0.648929	0.000503921	0.00899524	6.66837e-05	0.16569	156.717
HLK2_mt1_test_porous.asc	06.12.2022	17:46:00	0.651175	-716	-1248	6292.83	7.78327	14880.7	0.273284	3927.47	1.16889	9526.89	4.07336	1.02422e+07	1.57262	661.167	1.98963	0.000383461	0.000930165	6.45536e-05	1.56197	16.2055
HLK2_mt1_p1@1.asc	06.12.2022	18:06:00	0.646447	-742	-123	34.5721	13.789	15453.3	0.499202	3484.87	1.12746	96435.9	1.26269	1.0515e+07	1.58568	1734.48	6.17585	0.000331419	0.00917127	0.000164953	0.160244	159.784
HLK2_mt1_p1@02.asc	06.12.2022	18:13:00	0.644761	-722	-143	41.892	21.0915	15417.9	0.300151	6786.33	1.19478	75246.1	1.0782	1.0508e+07	2.16848	817.484	2.78173	0.000645827	0.00716087	7.77966e-05	0.204899	124.758
HLK2_mt1_p1@03.asc	06.12.2022	18:20:00	0.643311	-742	-163	32.4325	16.171	15251.3	0.381788	9229.56	1.31554	98387.6	0.892778	1.03864e+07	1.89417	1398.73	4.41369	0.000888618	0.00947272	0.000134669	0.155012	165.036
HLK2_mt1_p1@04.asc	06.12.2022	18:27:00	0.641759	-722	-183	40.0902	10.1163	15343.8	0.160965	1553.71	1.63485	196412	1.26053	1.05314e+07	1.68033	463.861	1.35546	0.000147531	0.0186502	4.40456e-05	0.0781206	324.927
HLK2_mt1_p1@05.asc	06.12.2022	18:34:00	0.639506	-742	-203	30.6307	9.279	15134.8	0.484622	2362.06	1.78108	81884.8	0.991589	1.06198e+07	0.311902	723.446	4.76356	0.000222421	0.00771058	6.81224e-05	0.184831	134.336
HLK2_mt1_p1@06.asc	06.12.2022	18:41:00	0.638041	-722	-223	46.7343	13.5777	15236.4	0.449501	7600.24	3.38592	112661	0.889345	1.05029e+07	2.06502	819.961	2.39838	0.000723634	0.0107267	7.80702e-05	0.13524	186.884
HLK2_mt1_p1@07.asc	06.12.2022	18:47:00	0.637214	-742	-243	51.6893	9.49404	15150.8	0.429651	12500.8	2.18122	91471.6	1.34919	1.0369e+07	1.69842	1208.96	2.72304	0.00120559	0.00882163	0.000116594	0.165634	153.693
HLK2_mt1_p1@08.asc	06.12.2022	18:54:00	0.635166	-722	-263	42.2298	19.0494	15092.1	0.110638	19570.7	0.15392	117250	0.433949	1.05798e+07	0.251851	1230.36	1.34815	0.00184982	0.0110824	0.000116293	0.128718	193.08
HLK2_mt1_p1@09.asc	06.12.2022	19:01:00	0.632721	-742	-283	39.7523	9.39128	14883.5	0.583054	19301.3	2.35845	109329	1.4287	1.00837e+07	2.21595	1362.58	0.937796	0.00191411	0.0108421	0.000135127	0.136135	188.894
HLK2_mt1_p1@10.asc	06.12.2022	19:08:00	0.631048	-722	-303	25.3379	4.68252	15056.6	0.679414	10657.7	2.27529	73149.8	1.25412	1.01698e+07	1.81666	974.478	0.189197	0.00104797	0.00719282	9.58203e-05	0.205833	125.315
HLK2_mt1_p1@11.asc	06.12.2022	19:15:00	0.629502	-742	-323	34.5721	6.89448	14921.4	0.439051	26136.7	2.01263	123019	1.22428	1.00707e+07	1.53491	1504.94	0.991797	0.00259531	0.0122155	0.000149437	0.121293	212.821
HLK2_mt1_p1@12.asc	06.12.2022	19:22:00	0.628621	-762	-343	45.4956	8.20575	15161.6	0.985013	2369.16	2.16936	96295.1	1.06967	1.03281e+07	1.8157	883.93	4.75146	0.00022939	0.0093236	8.55849e-05	0.157449	162.438
HLK2_mt1_p1@13.asc	06.12.2022	19:29:00	0.62718	-742	-363	56.4191	4.67681	14811.2	0.783426	19518.4	1.0885	113708	0.801134	1.04755e+07	0.212805	1367.87	1.81528	0.00186324	0.0108547	0.000130578	0.130256	189.113
HLK2_mt1_p1@14.asc	06.12.2022	19:36:00	0.62521	-762	-383	33.8964	3.9169	14953.4	0.569405	2573.26	0.795027	90358.8	1.17258	1.02645e+07	1.60188	800.703	5.18354	0.000250696	0.00880308	7.80074e-05	0.165489	153.369
HLK2_mt1_p1@15.asc	06.12.2022	19:43:00	0.623499	-742	-403	52.1398	7.23786	14795.9	0.626634	11915.8	1.61652	134359	0.729997	1.00782e+07	1.7489	975.604	2.60101	0.00118234	0.0133317	9.68037e-05	0.110122	232.268
HLK2_mt1_p1@16.asc	06.12.2022	19:50:00	0.621864	-762	-423	45.8334	5.38864	14902.6	0.447495	2984.28	1.76395	56393.9	0.721506	1.01873e+07	1.57916	1004.1	3.04312	0.00029294	0.00553568	9.85633e-05	0.264259	96.4439
HLK2_mt1_p1@17.asc	06.12.2022	19:56:00	0.62039	-742	-443	44.3695	10.9931	14882.8	0.347153	4352.62	2.13901	93140.9	1.30335	1.0159e+07	1.60054	786.738	1.02957	0.000428448	0.00916828	7.74422e-05	0.159788	159.732
HLK2_mt1_p1@18.asc	06.12.2022	20:03:00	0.619558	-762	-463	57.2074	12.4312	14861.6	0.222639	3385.63	2.23091	96546.2	1.12094	1.00726e+07	1.94165	740.226	1.95217	0.000336124	0.00958508	7.34894e-05	0.153932	166.993
HLK2_mt1_p1@19.asc	06.12.2022	20:10:00	0.618148	-742	-483	27.8153	19.8876	14733.3	0.541485	3914.74	2.08547	98235.8	1.05997	9.8067e+06	0.326546	694.052	1.18052	0.00039919	0.0100172	7.07733e-05	0.149979	174.522
HLK2_mt1_p1@20.asc	06.12.2022	20:17:00	0.61665	-762	-503	60.0227	36.9621	14552.5	0.457079	12632.4	1.80852	220881	1.3473	9.8714e+06	1.83352	1071.22	1.24233	0.0012797	0.0223758	0.000108518	0.0658839	389.837
HLK2_mt1_p1@21.asc	06.12.2022	20:24:00	0.614846	-782	-523	43.0181	10.2027	14607.8	0.830562	4869.83	3.82895	221948	1.23168	1.00908e+07	1.79238	1041.15	2.08518	0.000482602	0.0219951	0.000103178	0.0658162	383.204
HLK2_mt1_p1@22.asc	06.12.2022	20:31:00	0.61378	-762	-543	100.901	4.68088	14585.2	0.47705	16026.9	0.55329	306298	0.901198	1.02229e+07	0.19291	1527.24	1.17626	0.00156775	0.0299619	0.000149394	0.0476177	522.003
HLK2_mt1_p1@23.asc	06.12.2022	20:38:00	0.613071	-782	-563	28.491	6.36106	14488.5	0.175222	5710.97	0.992956	325016	0.0739704	9.81639e+06	1.94029	1023.02	2.85465	0.00058178	0.0331095	0.000104215	0.0445779	576.842
HLK2_mt1_p1@24.asc	06.12.2022	20:45:00	0.612355	-762	-583	27.0271	7.32433	14602.9	0.537058	6435.68	0.930082	364692	1.63446	9.68475e+06	0.243045	944.633	1.03806	0.000664516	0.0376563	9.75382e-05	0.0400417	656.057
HLK2_mt1_p1@25.asc	06.12.2022	20:52:00	0.610904	-782	-603	25.2253	19.2897	14711.4	0.554821	4100.61	1.86182	444872	1.98572	9.96755e+06	1.96609	977.519	2.06664	0.000411396	0.044632	9.80701e-05	0.0330688	777.589
HLK2_mt1_p1@26.asc	06.12.2022	20:59:00	0.610586	-762	-623	25.2253	11.9873	14469.8	0.502181	6468.01	0.636475	512891	0.854677	9.64001e+06	0.362962	949.476	1.52949	0.000670955	0.0532044	9.84932e-05	0.0282122	926.939
HLK2_mt1_p1@27.asc	06.12.2022	21:05:00	0.609627	-782	-643	28.2658	7.3786	14380.8	0.881317	8793.08	0.932518	561816	0.764706	9.90481e+06	1.68447	1386.57	1.56721	0.000887758	0.0567216	0.000139989	0.0255969	988.217
HLK2_mt1_p1@28.asc	06.12.2022	21:12:00	0.608595	-762	-663	18.9189	2.72773	14489.9	0.592399	4780.83	0.622609	53556.8	0.443285	9.78859e+06	1.82139	656.55	1.36612	0.000488408	0.00547135	6.7073e-05	0.270552	95.3232
HLK2_mt1_p1@29.asc	06.12.2022	21:19:00	0.608078	-782	-683	26.6892	9.55677	14413.1	0.745342	4448.37	0.499749	511266	1.1084	9.83079e+06	1.66183	917.153	1.03023	0.000452494	0.0520066	9.32939e-05	0.028191	906.072
HLK2_mt1_p1@30.asc	06.12.2022	21:26:00	0.606093	-762	-703	23.1982	11.1967	14467.3	0.333824	2893.49	2.96047	5638.87	0.754793	9.55538e+06	0.321554	544.72	1.61988	0.000302813	0.000590125	5.70066e-05	2.56564	10.2813
HLK2_mt1_p1@31.asc	06.12.2022	21:33:00	0.606416	-782	-723	35.5856	6.63049	14600.5	0.931077	11280.2	2.05414	379870	1.13293	9.68864e+06	2.00412	1049.37	2.01439	0.00116428	0.0392078	0.000108309	0.0384355	683.087
HLK2_mt1_p1@32.asc	06.12.2022	21:40:00	0.607327	-802	-743	48.6488	9.47946	14457.6	0.603736	3139.05	3.19011	9729.86	0.401309	9.90207e+06	1.60595	763.764	3.08444	0.00031701	0.000982609	7.71318e-05	1.4859	17.1192
HLK2_mt1_p1@33.asc	06.12.2022	21:47:00	0.606139	-782	-763	23.9865	13.8955	14653.3	0.831434	4590.66	1.02719	6661.03	0.415398	9.83247e+06	2.23491	647.878	2.63099	0.000466888	0.000677452	6.58917e-05	2.19986	11.8027
HLK2_mt1_p1@34.asc	06.12.2022	21:54:00	0.605318	-802	-783	39.4145	4.15025	14615.1	0.341917	8893.15	1.49094	8348.27	0.474654	9.73617e+06	1.89507	1236.21	3.17024	0.000913414	0.000857449	0.000126971	1.75067	14.9387
HLK2_mt1_p1@35.asc	06.12.2022	22:00:00	0.604989	-782	-803	21.0586	16.3167	14551.1	0.0375492	3513.82	2.65105	5343.46	1.37096	9.72901e+06	1.73888	571.185	1.69803	0.000361169	0.000549229	5.87095e-05	2.72316	9.56881
HLK2_mt1_p1@36.asc	06.12.2022	22:07:00	0.60454	-802	-823	17.1171	7.326	14391.9	0.0956319	6938.44	1.65689	7086.39	0.42368	9.43258e+06	0.232106	726.374	2.52901	0.000735583	0.000751268	7.7007e-05	2.03092	13.0888
HLK2_mt1_p1@37.asc	06.12.2022	22:14:00	0.604279	-782	-843	15.2027	9.25186	14370	0.585275	2579.57	1.77741	4494.22	0.342147	9.51042e+06	0.395118	521.521	1.34353	0.000271236	0.000472558	5.48368e-05	3.19743	8.23302
HLK2_mt1_p1@38.asc	06.12.2022	22:21:00	0.604473	-802	-863	25.7883	7.14879	14532.7	0.582319	5716.16	4.4808	5697.12	0.743153	9.58053e+06	1.89022	665.785	1.72444	0.000596644	0.000594656	6.94936e-05	2.55088	10.3602
HLK2_mt1_p1@39.asc	06.12.2022	22:28:00	0.601835	-782	-883	28.8289	3.72632	14350.5	0.248622	1167.96	0.844887	3360.28	0.855135	9.78484e+06	1.8021	514.764	0.869336	0.000119365	0.000343417	5.26083e-05	4.27063	5.9831
HLK2_mt1_p1@40.asc	06.12.2022	22:35:00	0.600343	-802	-903	35.473	33.6987	14350.5	0.655398	2253.03	2.72289	3765.81	1.57276	9.37383e+06	0.0828014	542.13	1.06876	0.000240354	0.000401737	5.78344e-05	3.81074	6.99916
HLK2_mt1_p1@41.asc	06.12.2022	22:42:00	0.599814	-782	-923	29.2793	13.3955	14404.4	0.478688	1746.41	1.14445	3457.95	0.90425	9.66313e+06	2.08187	566.568	2.30722	0.00018073	0.000357849	5.86319e-05	4.16559	6.23454
HLK2_mt1_p1@42.asc	06.12.2022	22:49:00	0.597771	-802	-943	588.423	49.5454	14377.3	0.610016	1319.11	0.476992	3283.12	1.73254	9.52352e+06	1.77746	550.801	2.68874	0.00013851	0.000344738	5.78359e-05	4.37915	6.00611
HLK2_mt1_p1@43.asc	06.12.2022	22:56:00	0.596867	-822	-963	721.988	36.1456	14407.5	0.594336	1444.01	1.51116	3697.21	1.63372	9.39113e+06	0.12748	610.602	2.70924	0.000153763	0.000393692	6.5019e-05	3.89687	6.85899
HLK2_mt1_p1@44.asc	06.12.2022	23:02:00	0.595216	-802	-983	48.5361	8.2587	14274.4	0.253102	1896.1	2.4296	3630.18	0.60889	9.79607e+06	1.95321	595.849	3.06141	0.000193557	0.000370575	6.08252e-05	3.93214	6.45625
HLK2_mt1_p1@45.asc	06.12.2022	23:09:00	0.596218	-822	-1003	41.1037	15.6261	14259.8	0.563844	1977.08	1.64693	3575.78	2.18474	9.4662e+06	1.88237	587.29	3.69768	0.000208857	0.000377741	6.20407e-05	3.98789	6.5811
HLK2_mt1_p1@46.asc	06.12.2022	23:16:00	0.595715	-802	-1023	74.4372	7.41303	14098.8	0.4084	1331.38	0.892005	5151.03	1.23202	9.50137e+06	1.81904	834.827	1.63411	0.000140125	0.000542135	8.78639e-05	2.73709	9.44521
HLK2_mt1_p1@47.asc	06.12.2022	23:23:00	0.594741	-822	-1043	84.3472	8.34208	14060.6	0.301016	2382.23	0.579676	9672.6	0.563351	9.25935e+06	0.0301131	1034.05	2.88676	0.000257278	0.00104463	0.000111677	1.45365	18.1998
HLK2_mt1_p1@48.asc	06.12.2022	23:30:00	0.594604	-802	-1063	33.1082	7.35828	14099.5	0.261909	13138.4	1.82212	11811.6	0.552452	9.72161e+06	1.85789	1060.3	0.597959	0.00135146	0.00121499	0.000109066	1.1937	21.1678
HLK2_mt1_p1@49.asc	06.12.2022	23:37:00	0.592109	-842	-1083	52.5902	11.3733	14217	0.377025	3132.4	1.74912	5431.9	1.02737	9.36075e+06	0.249704	682.903	2.7635	0.000334632	0.000580285	7.29539e-05	2.61732	10.1099
HLK2_mt1_p1@50.asc	06.12.2022	23:44:00	0.590424	-862	-1103	146.735	4.18743	14279.9	0.206986	6082	2.40275	7058.22	2.31482	9.84287e+06	0.210093	1389.16	2.0681	0.000617909	0.00071709	0.000141134	2.02316	12.4933
HLK2_mt1_p1@51.asc	06.12.2022	23:50:00	0.588718	-842	-1123	64.865	3.54525	14233.4	0.287372	3725.6	0.696535	6756.13	0.731555	9.72288e+06	1.78452	779.981	1.45531	0.000383178	0.000694869	8.02212e-05	2.10673	12.1062
HLK2_mt1_p1@52.asc	06.12.2022	23:57:00	0.587091	-822	-1143	40.6532	4.80592	14108.9	0.236554	1888.78	2.48731	5154.41	1.13918	9.43139e+06	1.773	909.608	5.73206	0.000200265	0.000546516	9.64447e-05	2.73725	9.52153
HLK2_mt1_p1@53.asc	07.12.2022	00:04:00	0.586179	-842	-1163	29.6172	21.4551	13890.2	0.346786	2413.76	3.45312	5206.91	0.876766	9.27737e+06	1.69124	566.568	3.66691	0.000260178	0.000561248	6.10699e-05	2.66765	9.7782
HLK2_mt1_p1@54.asc	07.12.2022	00:11:00	0.585313	-822	-1183	24.6622	12.3541	13957.7	0.268799	3762.66	0.904759	5351.46	0.478547	9.34988e+06	2.02028	625.017	2.37003	0.000402428	0.000572356	6.68476e-05	2.6082	9.97171
HLK2_mt1_p1@55.asc	07.12.2022	00:18:00	0.584551	-842	-1203	290.544	6.61506	13958	0.160325	2058.18	1.56166	5082.98	2.02166	9.6182e+06	0.171617	624.904	5.05264	0.000213988	0.000528475	6.4971e-05	2.74603	9.20722
HLK2_mt1_p1@56.asc	07.12.2022	00:25:00	0.584378	-862	-1223	30.5181	9.76294	14059.5	0.355218	1092.73	2.17294	5721.79	0.516297	9.69359e+06	0.0994118	747.096	3.69377	0.000112727	0.000590265	7.70711e-05	2.45719	10.2837
HLK2_mt1_p1@57.asc	07.12.2022	00:32:00	0.584558	-882	-1243	12.6126	33.0719	14260.8	0.497581	1954.67	1.41765	3669.72	1.25515	9.71878e+06	0.242981	1329.58	5.57569	0.000201123	0.000377591	0.000136805	3.88608	6.57848
HLK2_mt1_p1@58.asc	07.12.2022	00:39:00	0.582831	-862	-1263	141.668	67.0057	14318.5	1.08916	4375.83	3.6823	6896.98	1.7043	9.59746e+06	1.86827	983.713	2.26809	0.000455936	0.000718626	0.000102497	2.07606	12.5201
HLK2_mt1_p1@59.asc	07.12.2022	00:46:00	0.581744	-882	-1323	17.6802	22.7256	14302.2	0.339551	2880.99	2.95871	4628.06	1.03366	9.62299e+06	1.62034	1008.04	6.66447	0.000299386	0.000480938	0.000104753	3.09032	8.37901
HLK2_mt1_p1@60.asc	07.12.2022	00:53:00	0.579944	-862	-1343	15.0901	29.0854	13973	0.207433	2937.98	2.41381	5347.18	1.18151	9.86469e+06	0.274307	1134.97	4.38605	0.000297828	0.000542052	0.000115053	2.61315	9.44376
HLK2_mt1_p1@61.asc	07.12.2022	01:00:00	0.57944	-862	-1383	6.86937	5.91074	13754.3	0.190276	1476.56	0.612495	5287.46	1.08776	9.22515e+06	1.9197	510.034	2.65856	0.000160058	0.000573157	5.52873e-05	2.60131	9.98569
HLK2_mt1_p1@62.asc	07.12.2022	01:07:00	0.579585	-882	-1403	10.473	9.3121	13848.2	0.909606	787.865	1.47495	3283.12	1.75801	9.2958e+06	1.84493	788.09	5.68754	8.47549e-05	0.000353183	8.47791e-05	4.21799	6.15324
HLK2_mt1_p1@63.asc	07.12.2022	01:14:00	0.579311	-862	-1423	36.937	0.304881	13671.6	0.498178	2997.01	1.95479	6256.3	1.24537	9.27992e+06	1.70923	1214.37	2.94252	0.000322956	0.000674176	0.000130859	2.18525	11.7457
HLK2_mt1_p1@64.asc	07.12.2022	01:21:00	0.581098	-842	-1443	58.6713	4.38949	13924.3	0.169271	5585.58	0.90778	12928	3.61897	9.51761e+06	1.71497	2054.91	2.10399	0.000586867	0.00135833	0.000215906	1.07706	23.6651
HLK2_mt1_p1@65.asc	07.12.2022	01:28:00	0.57827	-862	-1463	32.3199	5.47605	13720.6	0.772932	5063.72	1.40843	10038.7	0.473942	9.30414e+06	1.74139	1870.08	3.63983	0.000544243	0.00107895	0.000200995	1.36677	18.7977
HLK2_mt1_p1@66.asc	07.12.2022	01:35:00	0.576834	-842	-1483	17.455	10.1395	13697.6	0.487353	2309.8	2.64191	5173.45	1.10384	9.24172e+06	1.9291	741.127	3.7633	0.000249932	0.000559793	8.01936e-05	2.64768	9.75284
HLK2_mt1_p1@67.asc	07.12.2022	01:41:00	0.575294	-822	-1503	25.4505	2.90152	13550.6	0.28498	8891.24	2.78163	9073.25	1.24206	9.01745e+06	0.291631	1165.37	1.03894	0.000986003	0.00100619	0.000129235	1.49347	17.53
HLK2_mt1_p1@68.asc	07.12.2022	01:48:00	0.57427	-842	-1523	63.4011	6.3968	13757.8	0.826377	3070.45	2.53643	5412.07	0.455701	9.23274e+06	1.70192	730.541	3.45265	0.000332561	0.000586183	7.91251e-05	2.54206	10.2126
HLK2_mt1_p1@69.asc	07.12.2022	01:55:00	0.573231	-922	-1543	12.0496	15.0406	13692.4	0.185979	3534.66	1.17058	4075.71	2.1067	9.28737e+06	1.74051	1849.25	5.61225	0.000380588	0.000438845	0.000199114	3.35952	7.64566
HLK2_mt1_p1@70.asc	07.12.2022	02:02:00	0.572056	-902	-1563	8.55856	6.57895	13731.4	0.00507954	909.157	1.59856	2592.97	0.623913	9.30006e+06	1.82913	552.265	3.80938	9.77582e-05	0.000278812	5.9383e-05	5.29561	4.85753
HLK2_mt1_p1@71.asc	07.12.2022	02:09:00	0.570871	-922	-1583	12.9505	15.0864	13703.2	0.517305	2998.58	1.22919	4894.16	0.580066	9.19094e+06	1.60035	1197.36	3.8357	0.000326255	0.000532499	0.000130276	2.79991	9.27732
HLK2_mt1_p1@72.asc	07.12.2022	02:16:00	0.570784	-902	-1603	32.3199	4.56965	13737.3	0.368739	7785.72	1.80697	5267.3	0.31456	9.20452e+06	2.17368	856.338	5.86577	0.000845858	0.000572251	9.30345e-05	2.60803	9.9699
HLK2_mt1_p1@73.asc	07.12.2022	02:23:00	0.570772	-942	-1623	11.1487	8.01743	14044.9	1.17255	2455.44	8.27546	5720.21	1.36611	9.45272e+06	1.67677	1130.8	5.12269	0.00025976	0.000605139	0.000119627	2.45532	10.5429
HLK2_mt1_p1@74.asc	07.12.2022	02:30:00	0.569437	-962	-1643	20.946	3.35754	13752.2	0.351688	5999.3	4.02231	6467.68	0.882411	9.16603e+06	2.00735	1442.21	3.37124	0.000654515	0.000705614	0.000157343	2.1263	12.2934
HLK2_mt1_p1@75.asc	07.12.2022	02:37:00	0.568005	-982	-1663	11.3739	11.4184	14224	0.101017	2532.6	1.42584	3198.86	1.74867	9.37347e+06	1.77277	1944.98	6.06001	0.000270188	0.000341268	0.000207499	4.44657	5.94565
HLK2_mt1_p1@76.asc	07.12.2022	02:44:00	0.570156	-962	-1683	10.6982	17.9874	13950.4	0.474191	3276.81	3.37665	3806.25	0.615621	9.20894e+06	1.86039	893.278	3.32777	0.00035583	0.000413321	9.70011e-05	3.66512	7.20098
HLK2_mt1_p1@77.asc	07.12.2022	02:51:00	0.566521	-982	-1703	10.6982	16.5434	13912.5	0.66826	2005.8	1.00522	3011.65	1.65843	9.55273e+06	0.182726	1429.14	5.1051	0.000209972	0.000315266	0.000149606	4.61955	5.49264
HLK2_mt1_p1@78.asc	07.12.2022	02:58:00	0.566678	-962	-1723	102.14	5.92096	13570.1	0.0336067	2917.48	1.67525	3313.99	1.8928	9.47744e+06	0.183319	757.345	3.66249	0.000307835	0.000349671	7.99102e-05	4.09479	6.09205
HLK2_mt1_p1@79.asc	07.12.2022	03:05:00	0.564236	-982	-1743	10.473	8.11811	13725.1	0.118235	1443.22	2.34359	3081.04	2.04276	9.07735e+06	1.92614	1253.56	3.52701	0.000158991	0.000339421	0.000138097	4.4547	5.91347
HLK2_mt1_p1@80.asc	07.12.2022	03:11:00	0.56285	-982	-1783	32.9955	3.25577	13667.4	0.669	5225.3	10.7059	7581.43	6.71226	9.34012e+06	1.63232	1670.39	4.10246	0.000559447	0.000811707	0.00017884	1.80275	14.1417
HLK2_mt1_p1@81.asc	07.12.2022	03:18:00	0.562078	-902	-1803	5.74324	8.98545	13370.2	0.912932	324.329	0.984557	3842.41	1.30317	9.12732e+06	1.6403	389.083	3.1285	3.55339e-05	0.00042098	4.26284e-05	3.47963	7.33441
HLK2_mt1_p1@82.asc	07.12.2022	03:25:00	0.561591	-922	-1823	5.96847	10.5052	13514.8	0.27703	599.002	1.65053	3394.41	1.49114	8.90149e+06	1.80967	400.683	1.33939	6.72923e-05	0.000381331	4.5013e-05	3.98148	6.64364
HLK2_mt1_p1@83.asc	07.12.2022	03:32:00	0.558754	-942	-1843	22.0721	57.9099	13223.1	0.552985	910.509	5.21247	2872.99	1.45698	8.81789e+06	1.8468	481.429	3.4034	0.000103257	0.000325814	5.45968e-05	4.60257	5.6764
HLK2_mt1_p1@84.asc	07.12.2022	03:39:00	0.566583	-922	-1863	247.53	91.1285	13191.9	0.227893	8891.01	2.41083	7257.33	1.83007	9.04835e+06	1.93824	850.369	1.01373	0.000982612	0.000802062	9.39806e-05	1.81773	13.9737
HLK2_mt1_p1@85.asc	07.12.2022	03:46:00	0.555071	-942	-1883	18.2433	14.1438	13585	0.469046	5100.11	1.73965	6755.23	0.36572	8.84415e+06	1.64727	803.068	1.60607	0.000576664	0.000763807	9.08022e-05	2.01104	13.3072
HLK2_mt1_p1@86.asc	07.12.2022	03:53:00	0.553193	-1022	-1903	11.9369	10.8798	13250.3	0.19933	988.33	0.816253	3777.42	1.53594	8.92272e+06	1.83221	857.802	5.14847	0.000110766	0.000423348	9.61369e-05	3.50776	7.37567
HLK2_mt1_p1@87.asc	07.12.2022	03:59:00	0.551236	-1002	-1923	17.1171	4.3141	13373	0.692145	1607.43	0.994278	3431.47	1.45669	8.91618e+06	2.0981	535.936	3.78263	0.000180282	0.000384859	6.01082e-05	3.89715	6.70511
HLK2_mt1_p1@88.asc	07.12.2022	04:06:00	0.551018	-1022	-1943	10.9234	14.9751	13070.2	0.365902	758.471	4.6551	2889.32	1.24952	8.71062e+06	1.97431	601.705	3.5984	8.70742e-05	0.000331701	6.90771e-05	4.52362	5.77898
HLK2_mt1_p1@89.asc	07.12.2022	04:13:00	0.549356	-1062	-1963	9.57207	9.41176	13450.1	0.446605	1270.34	1.22239	3648.55	1.65756	8.99018e+06	1.82742	2162.14	5.82557	0.000141303	0.000405837	0.0002405	3.68644	7.07058
HLK2_mt1_p1@90.asc	07.12.2022	04:20:00	0.547658	-1082	-2003	14.8649	7.87296	13223.1	0.492769	3907.41	1.20542	5619.94	1.43749	8.79926e+06	1.61595	1783.36	5.32659	0.000444061	0.000638683	0.000202671	2.3529	11.1273
HLK2_mt1_p1@91.asc	07.12.2022	04:27:00	0.547983	-1062	-2023	10.0225	4.49437	13330.9	0.80361	1324.4	2.15575	2871.86	0.595366	9.01868e+06	1.50784	711.508	3.51398	0.000146851	0.000318435	7.88928e-05	4.6419	5.54785
HLK2_mt1_p1@92.asc	07.12.2022	04:34:00	0.544474	-1082	-2043	6.86937	10.7499	13006.6	0.394384	218.358	6.87553	5939.47	0.66536	8.90906e+06	2.04909	1202.09	5.56352	2.45096e-05	0.000666677	0.000134929	2.18986	11.615
HLK2_mt1_p1@93.asc	07.12.2022	04:41:00	0.541862	-1062	-2063	7.0946	14.5479	13365	0.55944	221.399	1.36581	6638.72	0.513273	8.86006e+06	1.91271	796.987	4.16165	2.49884e-05	0.000749286	8.99527e-05	2.01318	13.0542
HLK2_mt1_p1@94.asc	07.12.2022	04:48:00	0.540274	-1082	-2083	19.8198	6.69877	13333.3	0.390966	387.844	0.790414	4969.98	1.01667	8.61303e+06	0.185923	1809.71	5.54293	4.503e-05	0.000577031	0.000210114	2.68277	10.0532
HLK2_mt1_p1@95.asc	07.12.2022	04:55:00	0.538967	-1062	-2103	18.4685	10.5789	12925.2	0.652418	8436.28	1.41104	8682.75	0.586455	8.69606e+06	1.80383	1186.89	4.02759	0.000970127	0.000998469	0.000136485	1.48861	17.3956
HLK2_mt1_p1@96.asc	07.12.2022	05:01:00	0.537165	-1042	-2123	26.5766	13.5792	12652	0.671348	10291.5	0.419349	6932.13	1.29158	8.56176e+06	1.83133	1034.28	1.26636	0.00120203	0.000809662	0.000120802	1.82513	14.1061
HLK2_mt1_p1@97.asc	07.12.2022	05:08:00	0.533394	-1022	-2143	26.3514	5.18135	12602.7	0.373825	3031.03	2.15514	3723.01	0.310061	8.66368e+06	1.77514	547.761	3.25545	0.000349854	0.000429726	6.32249e-05	3.38508	7.48678
HLK2_mt1_p1@98.asc	07.12.2022	05:15:00	0.53103	-1002	-2163	14.8649	11.6627	12685.7	0.542774	2779.39	1.4541	3709.26	0.703095	8.52411e+06	1.86538	577.492	3.21546	0.000326062	0.00043515	6.7748e-05	3.42002	7.58128
HLK2_mt1_p1@99.asc	07.12.2022	05:22:00	0.532251	-1022	-2183	30.7433	9.21594	12525.8	0.173126	14418.5	0.963881	8022.02	0.200184	8.35487e+06	1.85203	1086.54	1.0513	0.00172576	0.000960162	0.000130048	1.56143	16.7282
HLK2_mt1_p1@100.asc	07.12.2022	05:29:00	0.530215	-1002	-2203	32.2073	16.0497	12744.8	0.181258	6315.9	0.924998	5877.84	0.421804	8.78493e+06	0.184508	739.776	2.10701	0.000718948	0.000669082	8.42097e-05	2.16829	11.6569
HLK2_mt1_p2@01.asc	07.12.2022	16:11:00	0.954961	-915	-908	28.7163	38.1402	23468.8	0.484836	5483.05	2.39156	6341.14	1.4977	1.48782e+07	0.193312	649.906	1.56082	0.00036853	0.000426204	4.36818e-05	3.70104	7.42543
HLK2_mt1_p2@02.asc	07.12.2022	16:18:00	0.896529	-935	-888	19.7072	8.06101	23438.2	0.458943	3636.83	1.89228	5307.52	0.14222	1.42778e+07	1.68488	373.204	3.04952	0.000254719	0.000371731	2.61387e-05	4.41603	6.47639
HLK2_mt1_p2@03.asc	07.12.2022	16:25:00	0.898126	-915	-868	25.1126	5.61882	23290	0.41644	4935.17	1.58707	5560.45	1.20122	1.39988e+07	0.153388	450.797	0.672195	0.000352541	0.000397208	3.22024e-05	4.1885	6.92025
HLK2_mt1_p2@04.asc	07.12.2022	16:32:00	0.894392	-935	-848	12.5	3.12083	23099	0.232569	6111.4	1.03547	5861.27	0.538797	1.38893e+07	0.0805038	404.174	0.917383	0.000440009	0.000422	2.90997e-05	3.94095	7.35218
HLK2_mt1_p2@05.asc	07.12.2022	16:39:00	0.891097	-955	-828	9.90991	11.1919	23041.2	0.52046	8274.23	0.176702	6918.61	0.261703	1.41586e+07	1.92631	404.624	2.25974	0.000584394	0.000488649	2.85779e-05	3.33032	8.51336
HLK2_mt1_p2@06.asc	07.12.2022	16:45:00	0.885647	-975	-808	14.527	8.05605	23086.4	0.706505	5337.37	1.82618	5830.97	1.16058	1.44034e+07	1.62256	449.108	0.952881	0.000370563	0.000404832	3.11806e-05	3.95928	7.05308
HLK2_mt1_p2@07.asc	07.12.2022	16:52:00	0.883396	-955	-788	15.3153	11.4857	22775.1	0.413088	4083.49	1.53516	6265.99	0.48965	1.36422e+07	0.0674181	378.272	1.41813	0.000299328	0.000459309	2.77281e-05	3.63471	8.0022
HLK2_mt1_p2@08.asc	07.12.2022	16:59:00	0.881736	-975	-768	15.8784	4.42907	23081.2	0.313816	3507.4	0.474152	5076.11	0.190357	1.4537e+07	0.0871862	371.064	1.20369	0.000241273	0.000349185	2.55255e-05	4.54703	6.08358
HLK2_mt1_p2@09.asc	07.12.2022	17:06:00	0.884492	-955	-748	15.5406	4.34783	22327	0.532104	5532.17	1.19645	6908.36	0.79781	1.34874e+07	0.1706	415.097	2.47287	0.000410173	0.000512208	3.07767e-05	3.23188	8.9238
HLK2_mt1_p2@10.asc	07.12.2022	17:13:00	0.875427	-935	-728	47.1848	1.95355	22276.9	0.495111	9739.89	1.49647	13078.6	0.647825	1.35185e+07	0.101797	919.856	1.90163	0.000720488	0.000967464	6.80444e-05	1.7033	16.8554
HLK2_mt1_p2@11.asc	07.12.2022	17:20:00	0.872755	-915	-708	12.8378	8.0396	22322.8	0.303491	7883.3	1.00953	10830.5	0.94551	1.40113e+07	1.80154	442.463	2.59176	0.000562639	0.000772983	3.15791e-05	2.06111	13.4671
HLK2_mt1_p2@12.asc	07.12.2022	17:26:00	0.870357	-895	-688	9.45946	6.18589	22502.7	0.536851	8341.96	0.127566	8210.11	0.670318	1.40583e+07	1.81763	457.779	0.951827	0.000593381	0.000584002	3.25628e-05	2.74085	10.1746
HLK2_mt1_p2@13.asc	07.12.2022	17:33:00	0.866527	-915	-668	9.23424	16.942	22489.1	0.292686	2799.1	0.376267	31466.1	0.619423	1.39639e+07	1.62153	251.354	2.54435	0.000200452	0.00225338	1.80002e-05	0.714709	39.2589
HLK2_mt1_p2@14.asc	07.12.2022	17:40:00	0.866938	-895	-648	11.3739	4.31575	22478.7	0.799053	6780.92	0.575698	362844	0.359063	1.36921e+07	1.77249	712.297	1.17127	0.000495242	0.0265001	5.20223e-05	0.0619514	461.692
HLK2_mt1_p2@15.asc	07.12.2022	17:47:00	0.868912	-915	-628	11.8243	3.29914	22474.1	0.4719	4506.62	1.5611	599524	0.886688	1.42982e+07	0.0544601	619.611	1.07268	0.000315187	0.0419299	4.33348e-05	0.0374866	730.512
HLK2_mt1_p2@16.asc	07.12.2022	17:54:00	0.865147	-895	-608	14.8649	6.81818	22694	0.0371667	2208.77	2.28274	335597	0.867095	1.42269e+07	0.205408	481.542	0.962276	0.000155253	0.0235889	3.38473e-05	0.0676228	410.971
HLK2_mt1_p2@17.asc	07.12.2022	18:01:00	0.86387	-955	-588	19.9325	1.95712	23023.8	1.05146	14334.5	0.30095	508446	0.515312	1.39851e+07	3.16872	1120.66	0.86911	0.00102499	0.0363563	8.01327e-05	0.0452827	633.409
HLK2_mt1_p2@18.asc	07.12.2022	18:08:00	0.8614	-975	-568	10.8108	7.86441	23132.7	0.190798	5075.44	4.48594	407180	0.548358	1.40287e+07	1.92421	539.314	1.06946	0.000361788	0.0290247	3.84435e-05	0.0568119	505.676
HLK2_mt1_p2@19.asc	07.12.2022	18:15:00	0.86841	-955	-548	11.7117	5.35363	23165.1	0.307754	5888.66	3.04225	252058	2.3837	1.33485e+07	1.79341	542.468	1.95113	0.000441148	0.0188829	4.06389e-05	0.0919035	328.983
HLK2_mt1_p2@20.asc	07.12.2022	18:21:00	0.854941	-975	-528	11.1487	13.6644	22512	0.551498	3036.77	1.87289	183723	0.686813	1.36719e+07	1.90126	514.538	1.14735	0.000222117	0.013438	3.76346e-05	0.122532	234.12
HLK2_mt1_p2@21.asc	07.12.2022	18:28:00	0.850709	-955	-508	7.0946	12.5988	22342.6	0.0397635	2648.27	2.24262	171730	0.758509	1.34126e+07	1.77646	306.31	1.15737	0.000197447	0.0128036	2.28375e-05	0.130103	223.068
HLK2_mt1_p2@22.asc	07.12.2022	18:35:00	0.850131	-935	-488	19.5946	6.89657	21475	0.282858	21640.6	1.10803	263093	1.1176	1.32651e+07	1.78378	1146.79	0.364971	0.0016314	0.0198335	8.64518e-05	0.0816252	345.544
HLK2_mt1_p2@23.asc	07.12.2022	18:42:00	0.848394	-915	-468	10.1351	7.69801	21699	0.389177	3654.52	0.454483	117328	0.565437	1.29291e+07	0.122258	327.707	1.75361	0.000282657	0.00907472	2.53464e-05	0.184943	158.102
HLK2_mt1_p2@24.asc	07.12.2022	18:49:00	0.847288	-895	-448	11.8243	7.19031	21614.5	0.304269	6032.98	1.2195	124163	0.746949	1.29954e+07	0.0871125	548.099	1.07022	0.00046424	0.00955434	4.21763e-05	0.174082	166.458
HLK2_mt1_p2@25.asc	07.12.2022	18:56:00	0.844153	-875	-428	8.44595	6.92821	21936.6	0.172074	2589.37	1.6206	99828.8	0.294996	1.35563e+07	1.91665	403.723	0.569623	0.000191008	0.00736399	2.97811e-05	0.219743	128.297
HLK2_mt1_p2@26.asc	07.12.2022	19:03:00	0.842861	-895	-408	11.036	6.2069	21855.9	0.561961	6331	0.158514	107128	0.594746	1.36336e+07	1.79234	523.886	2.14094	0.000464368	0.00785769	3.84261e-05	0.204016	136.899
HLK2_mt1_p2@27.asc	07.12.2022	19:09:00	0.846232	-875	-388	9.90991	7.45163	21717.8	0.0152862	6709.82	0.714375	115862	0.408995	1.35061e+07	1.68192	502.15	0.727068	0.0004968	0.00857854	3.71796e-05	0.187445	149.457
HLK2_mt1_p2@28.asc	07.12.2022	19:16:00	0.844065	-855	-368	15.5406	15.4231	21595.7	0.274853	9849.89	0.779334	124210	0.793471	1.33026e+07	1.84674	648.216	1.10333	0.000740447	0.00933721	4.87284e-05	0.173865	162.675
HLK2_mt1_p2@29.asc	07.12.2022	19:23:00	0.839989	-835	-348	18.1306	11.6035	22077.5	0.252166	7306.01	0.579689	87525.9	0.735599	1.36528e+07	1.78287	605.421	1.05342	0.000535128	0.00641082	4.4344e-05	0.25224	111.691
HLK2_mt1_p2@30.asc	07.12.2022	19:30:00	0.844147	-855	-328	30.6307	2.57354	21826	0.162482	9640.14	0.974903	96764.1	0.520752	1.38221e+07	0.0901549	680.087	0.798472	0.000697446	0.0070007	4.9203e-05	0.225559	121.968
HLK2_mt1_p2@32.asc	07.12.2022	21:43:00	0.817191	-835	-308	24.7748	10.2752	21262.1	0.384567	5411.62	0.512789	54712.5	0.313983	1.3095e+07	1.86819	518.593	1.5311	0.000413258	0.00417812	3.96023e-05	0.388615	72.7921
HLK2_mt1_p2@33.asc	07.12.2022	21:50:00	0.817123	-855	-288	13.5135	15.8771	21252	0.0173215	7192.54	1.0111	66594.7	0.77172	1.28633e+07	1.88485	560.712	0.350193	0.00055915	0.00517709	4.35899e-05	0.319125	90.1965
HLK2_mt1_p2@34.asc	07.12.2022	21:57:00	0.81445	-835	-268	15.8784	8.85816	21215.9	0.721736	7888.04	0.728515	73735.9	1.26877	1.28424e+07	2.08956	616.908	0.873398	0.000614218	0.0057416	4.80368e-05	0.287728	100.031
HLK2_mt1_p2@35.asc	07.12.2022	22:04:00	0.81201	-855	-248	29.8424	5.63517	21339.7	0.631467	15113.9	0.869398	117674	0.165469	1.31691e+07	1.80637	894.854	1.30033	0.00114768	0.0089356	6.79511e-05	0.181346	155.678
HLK2_mt1_p2@36.asc	07.12.2022	22:11:00	0.810756	-835	-228	13.4009	3.66294	21084.7	0.525684	11136.5	1.98439	92582.6	0.755927	1.30655e+07	1.75481	697.318	2.50404	0.000852364	0.00708606	5.33711e-05	0.22774	123.455
HLK2_mt1_p2@37.asc	07.12.2022	22:18:00	0.808522	-815	-208	16.4415	6.53382	21320.9	0.201506	8620.65	1.60801	85529.7	0.825832	1.31981e+07	2.00329	674.119	1.40759	0.000653175	0.00648047	5.10771e-05	0.249281	112.904
HLK2_mt1_p2@38.asc	07.12.2022	22:25:00	0.808341	-835	-188	14.7523	8.80348	21060.4	0.107668	13255.2	3.98368	103309	1.75123	1.30954e+07	1.788	707.679	1.64838	0.0010122	0.00788894	5.40401e-05	0.203858	137.443
HLK2_mt1_p2@39.asc	07.12.2022	22:32:00	0.806251	-815	-168	15.2027	16.679	21105.6	0.449162	19561.5	1.94239	122460	0.52946	1.2849e+07	1.89081	894.516	1.19786	0.00152242	0.00953075	6.96178e-05	0.172347	166.047
HLK2_mt1_p2@40.asc	07.12.2022	22:38:00	0.804948	-835	-148	11.1487	9.25775	21215.9	0.390221	3480.93	0.161379	173505	1.28226	1.2877e+07	1.734	184.123	0.423746	0.000270322	0.013474	1.42986e-05	0.122278	234.748
HLK2_mt1_p2@41.asc	07.12.2022	22:45:00	0.809742	-815	-128	92.005	41.9235	21211.3	0.175564	11852.2	2.11498	101800	0.994959	1.26534e+07	0.155362	707.229	1.68049	0.000936685	0.00804533	5.58926e-05	0.208362	140.168
HLK2_mt1_p2@42.asc	07.12.2022	22:52:00	0.805738	-835	-108	13.1757	1.48037	21158.5	0.183533	12283.4	0.450733	101475	0.215949	1.32414e+07	0.143902	671.866	1.40572	0.000927652	0.00766346	5.07399e-05	0.20851	133.515
HLK2_mt1_p2@43.asc	07.12.2022	22:59:00	0.801169	-815	-88	11.7117	5.84883	21115.3	0.366639	9495.66	2.17978	87097.7	0.8746	1.30279e+07	1.82121	568.145	1.70089	0.00072887	0.00668546	4.36098e-05	0.242433	116.476
HLK2_mt1_p2@44.asc	07.12.2022	23:03:00	0.80227	-835	-308	14.3018	8.66143	20635.7	0.14499	5813.5	0.901629	57175.2	0.358982	1.28776e+07	1.89241	553.842	0.249866	0.000451444	0.00443991	4.30082e-05	0.360919	77.3531
HLK2_mt1_p2@45.asc	07.12.2022	23:10:00	0.801568	-815	-48	11.4865	4.49272	20827.3	0.0470296	6676.01	0.274313	78999.5	1.02542	1.25027e+07	0.209313	423.544	3.97274	0.000533965	0.00631858	3.38761e-05	0.263639	110.084
HLK2_mt1_p2@46.asc	07.12.2022	23:17:00	0.797514	-835	-28	14.0766	2.11662	21045.1	0.270014	8668.66	0.145413	89710.8	0.809016	1.2761e+07	1.72527	559.36	0.790858	0.000679308	0.00703007	4.38335e-05	0.234588	122.479
HLK2_mt1_p2@47.asc	07.12.2022	23:24:00	0.797033	-815	-8	23.7613	25.5573	20934.8	0.306594	9224.38	1.80538	77121.5	0.131175	1.27236e+07	1.70422	625.129	0.414352	0.000724985	0.00606132	4.91317e-05	0.271452	105.602
HLK2_mt1_p2@48.asc	07.12.2022	23:30:00	0.798908	-835	12	26.2388	15.7751	20827	0.256968	6737.88	0.705386	58912.7	0.482108	1.2909e+07	1.84578	554.18	0.844992	0.000521951	0.00456369	4.29297e-05	0.353522	79.5097
HLK2_mt1_p2@49.asc	07.12.2022	23:38:00	0.796966	-815	32	14.4144	7.92883	20910.1	0.212023	8817.42	1.16579	68778.4	0.619187	1.24856e+07	0.15923	611.84	1.56607	0.000706205	0.0055086	4.90035e-05	0.304021	95.9721
HLK2_mt1_p2@50.asc	07.12.2022	23:44:00	0.799549	-795	52	16.6667	11.9539	21070.5	0.478972	7777.38	1.78038	66926	0.669821	1.25594e+07	0.159829	578.28	2.38094	0.000619249	0.00532877	4.60437e-05	0.314832	92.8391
HLK2_mt1_p2@51.asc	07.12.2022	23:51:00	0.798135	-815	72	20.946	9.85502	20774.4	0.0692038	9725.91	0.998016	72057.2	0.984092	1.28454e+07	1.75824	520.057	3.25176	0.000757151	0.00560957	4.04858e-05	0.288305	97.7312
HLK2_mt1_p2@52.asc	07.12.2022	23:58:00	0.795512	-795	92	20.6081	10.9153	20916.4	0.189463	10604	0.567472	63218.4	0.632111	1.25994e+07	1.69847	646.64	0.899414	0.000841631	0.00501757	5.13231e-05	0.330859	87.4173
HLK2_mt1_p2@53.asc	08.12.2022	00:05:00	0.793978	-775	112	17.9054	6.80293	20924.7	0.505822	9689.62	0.563682	63288	0.66576	1.31488e+07	0.097783	671.303	1.71487	0.00073692	0.00481321	5.10543e-05	0.330627	83.8569
HLK2_mt1_p2@54.asc	08.12.2022	00:12:00	0.793832	-795	132	12.2748	14.4186	20990.1	0.437427	10301.2	0.482464	62983.1	0.376585	1.29886e+07	1.7463	499.786	1.4117	0.000793094	0.0048491	3.84788e-05	0.333266	84.4822
HLK2_mt1_p2@55.asc	08.12.2022	00:19:00	0.802198	-775	152	29.5045	16.2248	20816.9	0.0964	8270.96	0.101131	44676	0.75336	1.23705e+07	0.0181316	408.003	3.34838	0.000668603	0.00361149	3.29819e-05	0.465952	62.9203
HLK2_mt1_p2@56.asc	08.12.2022	00:26:00	0.794584	-795	172	24.5496	18.8074	20679.8	0.237448	12587.9	0.305505	69590.1	0.839278	1.2498e+07	1.69181	589.992	2.16959	0.00100719	0.0055681	4.7207e-05	0.297166	97.0088
HLK2_mt1_p2@57.asc	08.12.2022	00:33:00	0.790934	-775	192	22.0721	25.4028	20768.9	0.62703	7037.94	1.01587	47376.6	0.636386	1.27313e+07	1.91672	493.817	2.10405	0.000552806	0.00372127	3.87876e-05	0.438378	64.8329
HLK2_mt1_p2@58.asc	08.12.2022	00:40:00	0.789234	-795	212	15.8784	13.0002	20612	0.612634	8536.35	0.239411	49928.4	0.584523	1.22156e+07	0.187263	484.244	2.05645	0.000698808	0.00408727	3.96415e-05	0.412831	71.2093
HLK2_mt1_p2@59.asc	08.12.2022	00:47:00	0.787449	-775	232	29.8424	18.0936	20848.5	0.484065	7776.59	1.16052	47777.1	0.591523	1.25198e+07	1.79302	550.689	0.907912	0.000621143	0.00381613	4.39854e-05	0.436371	66.4854
HLK2_mt1_p2@60.asc	08.12.2022	00:53:00	0.787697	-795	252	17.3424	31.8976	20707.7	0.679503	6894.27	0.54606	54978.4	0.819508	1.24509e+07	1.84462	401.696	3.39458	0.000553716	0.00441561	3.22624e-05	0.37665	76.9299
HLK2_mt1_p2@61.asc	08.12.2022	01:01:00	0.786906	-775	272	21.509	5.46614	20655.8	0.0771677	9795.91	1.83873	62265.5	0.135385	1.24606e+07	1.79528	526.476	0.848381	0.000786152	0.004997	4.22514e-05	0.331738	87.0589
HLK2_mt1_p2@62.asc	08.12.2022	01:07:00	0.786002	-795	292	28.9415	24.3401	20582.8	0.0791932	10734.6	1.67932	55969.6	0.346481	1.22071e+07	0.216694	674.231	0.637359	0.000879368	0.00458499	5.52325e-05	0.367749	79.8808
HLK2_mt1_p2@63.asc	08.12.2022	01:14:00	0.788176	-775	312	13.1757	9.00484	20564	0.328749	7100.03	1.29457	56370.1	0.931546	1.23572e+07	1.88883	641.009	6.06301	0.000574568	0.00456174	5.18735e-05	0.364803	79.4757
HLK2_mt1_p2@64.asc	08.12.2022	01:21:00	0.785942	-735	412	1058.49	0.730919	20459	0.437352	8206.95	1.20193	46999.9	0.793952	1.19434e+07	0.0409512	54876.3	16.5088	0.000687156	0.00393523	0.00459471	0.435298	68.5605
HLK2_mt1_p2@65.asc	08.12.2022	01:28:00	0.782026	-755	432	87.9508	4.81987	20621.4	0.432072	8007.49	1.55502	46594.3	0.446903	1.26133e+07	1.83789	6066.12	4.63519	0.000634847	0.00369407	0.000480932	0.442573	64.359
HLK2_mt1_p2@66.asc	08.12.2022	01:35:00	0.777061	-735	452	1150.4	11.4368	20239.1	0.295161	7150.28	0.858378	52321.3	0.645841	1.21841e+07	1.81171	22814	2.21777	0.000586854	0.00429423	0.00187245	0.386824	74.8151
HLK2_mt1_p2@67.asc	08.12.2022	01:42:00	0.775825	-755	472	377.035	34.3086	20289.2	0.397556	10161	0.312053	49817.5	0.939393	1.25951e+07	1.80856	14366.9	1.60662	0.000806743	0.00395533	0.00114068	0.40727	68.9106
HLK2_mt1_p2@68.asc	08.12.2022	01:48:00	0.784211	-735	492	15.5406	3.32071	20264.5	0.543618	7450.36	0.679604	46689.5	1.10965	1.19706e+07	0.0428434	522.084	1.37597	0.000622389	0.00390035	4.36139e-05	0.434027	67.9529
HLK2_mt1_p2@69.asc	08.12.2022	01:56:00	0.775678	-755	512	93.5816	36.6962	20166.8	0.0491146	22604.3	1.2614	57251.4	0.893456	1.2354e+07	1.84532	3296.76	9.67604	0.00182971	0.00463423	0.000266857	0.352249	80.7386
HLK2_mt1_p2@70.asc	08.12.2022	02:03:00	0.77265	-735	532	269.035	5.56062	20037.4	0.123866	17725.6	0.686366	56739.4	0.247912	1.17824e+07	0.208837	12755.1	3.08869	0.00150441	0.00481563	0.00108256	0.353147	83.899
HLK2_mt1_p2@71.asc	08.12.2022	02:09:00	0.771145	-715	552	101.127	10.3732	20067.6	0.245373	18371.8	1.18574	58081	0.774061	1.21835e+07	1.89109	5000.63	4.68476	0.00150793	0.00476718	0.000410443	0.345512	83.055
HLK2_mt1_p2@72.asc	08.12.2022	02:16:00	0.771556	-735	572	54.392	14.9112	19782.1	0.482105	8840.52	1.28956	49861.7	0.26999	1.20875e+07	1.79956	1928.67	22.8662	0.000731378	0.00412507	0.000159559	0.396739	71.868
HLK2_mt1_p2@73.asc	08.12.2022	02:23:00	0.769726	-715	592	153.717	7.01009	19877	0.439884	13128.9	0.851145	48331	0.680251	1.19739e+07	1.67238	9306.44	4.35153	0.00109646	0.00403637	0.000777228	0.411269	70.3225
HLK2_mt1_p2@74.asc	08.12.2022	02:30:00	0.769591	-735	612	33.5586	11.6294	19686.4	0.244291	8363.37	1.71402	32463.9	0.301039	1.22205e+07	1.87137	650.807	1.49872	0.00068437	0.00265651	5.32551e-05	0.606409	46.2823
HLK2_mt1_p2@75.asc	08.12.2022	02:37:00	0.767868	-715	632	318.473	24.9027	19796.7	0.76369	14721.7	0.483918	42783.4	0.431141	1.19903e+07	1.84298	4879.52	1.56676	0.0012278	0.00356818	0.000406956	0.462719	62.1656
HLK2_mt1_p2@76.asc	08.12.2022	02:44:00	0.767763	-695	652	21.9595	4.07039	20174.4	0.00620634	12776.5	0.767978	42643.2	0.948585	1.21217e+07	1.948	660.379	0.61559	0.00105401	0.0035179	5.44789e-05	0.473099	61.2898
HLK2_mt1_p2@77.asc	08.12.2022	02:51:00	0.767165	-675	672	14.0766	11.114	20101.7	0.248204	5772.49	0.519704	27165.7	0.114832	1.18371e+07	0.196255	729.077	2.43733	0.000487662	0.00229497	6.15927e-05	0.739967	39.9835
HLK2_mt1_p2@78.asc	08.12.2022	02:58:00	0.763516	-695	692	15.991	12.2179	19719.1	0.565775	8824.74	1.17311	41119.7	0.71705	1.16844e+07	0.0520879	526.025	1.04423	0.000755259	0.00351919	4.50195e-05	0.479555	61.3122
HLK2_mt1_p2@79.asc	08.12.2022	03:04:00	0.76289	-675	712	1131.59	5.73405	19661.7	0.339751	7815.69	0.972706	32841.2	0.50967	1.17661e+07	1.72054	26519.4	0.822887	0.000664253	0.00279117	0.00225387	0.598691	48.6284
HLK2_mt1_p2@80.asc	08.12.2022	03:11:00	0.762396	-708	796	57.0947	11.1697	20220	0.110892	5130.86	0.935794	27531.3	0.696956	1.22395e+07	1.82076	569.834	1.49693	0.000419205	0.00224938	4.65569e-05	0.734436	39.1893
HLK2_mt1_p2@81.asc	08.12.2022	03:18:00	0.769055	-688	816	24.437	5.31456	19763	0.286182	11332.7	0.32464	32140.5	0.103707	1.16904e+07	0.148965	748.222	0.950521	0.000969396	0.0027493	6.40029e-05	0.614892	47.899
HLK2_mt1_p2@82.asc	08.12.2022	03:25:00	0.761894	-668	836	45.6082	6.29994	19683.3	0.699846	7906.07	0.481987	33654.9	0.390898	1.16694e+07	0.053466	2113.03	0.2479	0.000677505	0.00288404	0.000181075	0.584857	50.2464
HLK2_mt1_p2@83.asc	08.12.2022	03:32:00	0.7582	-688	856	17.0045	3.31126	19482.3	1.18264	6307.68	1.13063	29818.9	0.882463	1.18122e+07	1.73922	1015.81	5.1826	0.000533997	0.00252442	8.59967e-05	0.653353	43.981
HLK2_mt1_p2@84.asc	08.12.2022	03:39:00	0.756347	-668	876	17.6802	10.2506	19660	0.400989	7513.69	0.371535	27998.6	0.0685082	1.20454e+07	1.80317	2577.09	9.98894	0.000623781	0.00232443	0.000213948	0.702177	40.4967
HLK2_mt1_p2@85.asc	08.12.2022	03:46:00	0.755345	-688	896	321.515	41.6093	19319.5	0.570755	7104.2	0.660697	27967.6	0.728436	1.1588e+07	1.66219	7386.69	1.42233	0.000613064	0.00241349	0.000637442	0.690782	42.0484
HLK2_mt1_p2@86.asc	08.12.2022	03:53:00	0.752294	-668	916	1087.21	9.02303	19451	0.723737	13339.3	4.6026	32350.9	1.67246	1.17779e+07	1.89447	22951	2.78938	0.00113257	0.00274674	0.00194865	0.601249	47.8544
HLK2_mt1_p2@87.asc	08.12.2022	03:59:00	0.752234	-688	936	21.9595	4.70009	19330.3	0.640547	11672.8	0.80409	30206.3	0.585805	1.14583e+07	0.0638484	640.558	1.33572	0.00101871	0.00263618	5.59032e-05	0.639942	45.9282
HLK2_mt1_p2@88.asc	08.12.2022	04:06:00	0.750197	-668	956	10.6982	21.1314	19291.7	0.251985	5895.08	0.401868	54736.3	0.48001	1.14569e+07	0.0876719	327.707	1.09105	0.000514542	0.00477757	2.86034e-05	0.352448	83.236
HLK2_mt1_p2@89.asc	08.12.2022	04:13:00	0.747232	-688	976	1243.54	11.0042	19122	0.205049	14134.9	1.60369	39260.9	0.624684	1.17311e+07	1.70242	2693.44	1.91232	0.00120492	0.00334675	0.000229599	0.487049	58.3078
HLK2_mt1_p2@90.asc	08.12.2022	04:20:00	0.744782	-668	996	63.2885	4.42701	19382.1	0.996194	11162.9	0.825991	37974.6	0.335649	1.18156e+07	1.78319	1086.42	0.501569	0.000944761	0.00321394	9.19484e-05	0.510396	55.9941
HLK2_mt1_p2@91.asc	08.12.2022	04:27:00	0.74501	-688	1016	384.241	13.1269	19128.2	0.361887	13286	1.4151	42139.1	0.618319	1.18592e+07	0.155963	11699.8	2.74995	0.00112031	0.00355329	0.000986562	0.453931	61.9062
HLK2_mt1_p2@92.asc	08.12.2022	04:34:00	0.741434	-668	1036	7435.59	55.3956	19005.8	0.534838	21136.5	0.475649	287639	42.716	1.17983e+07	1.82523	15597.5	59.5204	0.0017915	0.0243798	0.00132201	0.0660751	424.751
HLK2_mt1_p2@93.asc	08.12.2022	04:41:00	0.739929	-688	1056	957.134	6.17522	18980.8	0.528403	3152.23	1.90263	28275.4	0.0982254	1.13495e+07	1.61566	18655.2	6.29005	0.000277742	0.00249134	0.0016437	0.67128	43.4047
HLK2_mt1_p2@94.asc	08.12.2022	04:48:00	0.739123	-668	1076	287.729	12.168	18819	0.317288	15579.7	1.77136	36641.9	0.907821	1.11788e+07	0.13604	7699.63	4.00175	0.00139368	0.00327781	0.000688772	0.513593	57.1067
HLK2_mt1_p2@95.asc	08.12.2022	04:54:00	0.736825	-648	1096	20.946	5.66434	19437.1	0.251622	11442.2	0.874016	32985.2	0.467467	1.16605e+07	1.80019	739.438	0.581155	0.000981278	0.00282879	6.34137e-05	0.589266	49.2839
HLK2_mt1_p2@96.asc	08.12.2022	05:02:00	0.743998	-628	1116	41.6667	6.82132	18907	0.422328	10856.8	1.16047	33861.9	0.960146	1.14819e+07	1.97644	1633.11	4.30778	0.000945551	0.00294914	0.000142233	0.558358	51.3806
HLK2_mt1_p2@97.asc	08.12.2022	05:08:00	0.732211	-648	1136	1185.2	5.81449	18722.7	0.251703	9325.25	0.873308	31619.1	0.249516	1.15819e+07	0.0768605	26923.6	2.58691	0.000805157	0.00273004	0.00232463	0.592133	47.5634
HLK2_mt1_p2@98.asc	08.12.2022	05:15:00	0.734141	-628	1156	122.411	7.45741	19030.5	0.71059	8360.55	0.588414	26509.1	0.443371	1.1394e+07	2.00151	836.291	2.67754	0.000733771	0.0023266	7.33978e-05	0.717884	40.5345
HLK2_mt1_p2@99.asc	08.12.2022	05:22:00	0.73343	-648	1176	22.4099	13.0653	18519.6	0.142022	7486.53	1.38825	25026.8	1.28468	1.11543e+07	1.87306	474.559	1.63192	0.000671181	0.0022437	4.25451e-05	0.739991	39.0902
HLK2_mt1_p2@100.asc	08.12.2022	05:29:00	0.726632	-748	1236	5550.31	3.58888	18215.3	0.402256	9316.68	1.72726	70633.5	3.67043	1.03906e+07	1.80487	219961	0.39908	0.000896648	0.00679785	0.0211693	0.257885	118.434
HLK2_mt1_p2@101.asc	08.12.2022	05:36:00	0.732051	-728	1256	1402.34	5.84886	19164.7	0.282389	5393.59	1.19968	25527.8	1.05262	1.14308e+07	1.82237	40932.5	1.25749	0.000471846	0.00223324	0.00358088	0.750741	38.908
HLK2_mt1_p2@102.asc	08.12.2022	05:43:00	0.731928	-708	1296	54.2794	2.72094	19323.7	0.185755	6566.83	2.46422	18067	0.708794	1.1271e+07	0.0788668	1913	1.22002	0.00058263	0.00160296	0.000169727	1.06956	27.9271
HLK2_mt1_p2@103.asc	08.12.2022	05:50:00	0.731332	-688	1316	1697.54	9.4363	18451.4	0.55825	7509.75	1.35764	22327.8	0.754865	1.08881e+07	1.65634	58599	4.00237	0.000689718	0.00205066	0.00538191	0.826387	35.727
HLK2_mt1_p2@104.asc	08.12.2022	05:57:00	0.730453	-708	1336	2345.97	16.0013	18593	0.21871	11623.6	1.43117	36172.1	1.697	1.12354e+07	1.81775	51800.6	1.21348	0.00103455	0.00321947	0.00461047	0.514015	56.0903
HLK2_mt1_p2@105.asc	08.12.2022	06:04:00	0.728995	-688	1356	11.8243	10.817	18733.8	0.350921	5651.26	0.667092	16688.9	0.0573907	1.12922e+07	1.8454	463.41	1.44917	0.000500457	0.00147791	4.10381e-05	1.12253	25.7486
HLK2_mt1_p2@106.asc	08.12.2022	10:41:00	0.686359	-662	1376	44.4821	17.3265	17201.6	0.326588	6564.69	0.832074	22691.7	2.75083	1.06044e+07	1.87466	3169.07	26.4868	0.000619052	0.00213984	0.000298844	0.758056	37.2807
HLK2_mt1_p2@107.asc	08.12.2022	10:48:00	0.685759	-682	1396	77.4777	8.02981	17173.8	0.361313	9121.93	1.06255	18067.6	0.891159	1.03167e+07	0.273715	1088.11	4.2467	0.000884194	0.00175131	0.000105471	0.950528	30.5117
HLK2_mt1_p2@108.asc	08.12.2022	10:55:00	0.684458	-662	1416	15.5406	10.9418	17226.3	0.302554	7270.85	0.63902	16792.3	0.224232	1.05526e+07	1.90388	924.361	2.03913	0.000689008	0.00159129	8.75953e-05	1.02584	27.7238
HLK2_mt1_p2@109.asc	08.12.2022	11:02:00	0.684018	-682	1436	10.2478	3.96214	17167.2	0.410575	10073.8	1.11476	16757.1	0.350644	1.04881e+07	1.64194	504.515	1.49357	0.000960505	0.00159773	4.81037e-05	1.02447	27.836
HLK2_mt1_p2@110.asc	08.12.2022	11:09:00	0.685395	-662	1456	102.591	5.91027	17246.1	0.897275	10163.6	1.01935	21248.1	0.369463	1.05345e+07	1.85981	1606.98	3.47367	0.00096479	0.00201701	0.000152545	0.811654	35.1408
HLK2_mt1_p2@111.asc	08.12.2022	11:16:00	0.682633	-642	1476	13.7387	10.2705	17372.3	0.156627	10727.6	0.522747	15165	0.788574	1.04632e+07	0.238766	607.899	1.47546	0.00102527	0.00144937	5.80989e-05	1.14556	25.2512
HLK2_mt1_p2@112.asc	08.12.2022	11:23:00	0.68221	-622	1496	16.6667	16.6057	17446.4	1.11666	11495.2	1.08879	16190.1	0.735996	1.08367e+07	1.97147	686.957	0.355032	0.00106076	0.001494	6.33916e-05	1.0776	26.0289
HLK2_mt1_p3@1.asc	08.12.2022	11:47:00	0.680334	-1007	-2251	428.499	13.3437	17147.7	0.513861	19124	0.838025	9920.9	0.566143	1.05672e+07	1.77665	994.074	0.059949	0.00180976	0.000938842	9.4072e-05	1.72844	16.3567
HLK2_mt1_p3@02.asc	08.12.2022	11:53:00	0.680016	-987	-2271	11.4865	12.8203	17309.1	0.279881	4385.85	0.913323	3815.38	0.143311	1.05594e+07	1.9181	385.029	1.90118	0.000415349	0.000361325	3.64631e-05	4.53665	6.29508
HLK2_mt1_p3@03.asc	08.12.2022	12:00:00	0.678579	-1007	-2291	23.9865	10.3819	16897	0.235371	10771	1.31272	8317.28	0.253645	1.05249e+07	1.63204	816.245	1.12014	0.00102338	0.000790249	7.75539e-05	2.03155	13.7679
HLK2_mt1_p3@04.asc	08.12.2022	12:07:00	0.677097	-987	-2311	15.4279	8.02921	17177.3	0.148798	12314.7	0.624248	6188.92	0.705746	1.07108e+07	1.75296	574.113	2.05444	0.00114975	0.000577819	5.36012e-05	2.77548	10.0669
HLK2_mt1_p3@05.asc	08.12.2022	12:14:00	0.67582	-967	-2331	13.2883	1.6949	17122	0.0771526	4722.36	0.727335	4804.37	0.951784	1.08393e+07	0.0844566	424.895	1.93538	0.000435671	0.000443238	3.91997e-05	3.56383	7.7222
HLK2_mt1_p3@06.asc	08.12.2022	12:21:00	0.6738	-947	-2351	49.8875	4.63168	17282.3	0.249497	11572.3	0.13502	6386.89	0.297148	1.10373e+07	0.244886	642.811	0.384236	0.00104847	0.000578664	5.82398e-05	2.7059	10.0816
HLK2_mt1_p3@07.asc	08.12.2022	12:28:00	0.687324	-967	-2371	12.2748	4.8546	17183.2	0.270257	4540.19	1.19071	4951.62	0.798404	1.02416e+07	1.85852	317.797	2.10869	0.000443308	0.000483481	3.103e-05	3.47021	8.42331
HLK2_mt1_p3@08.asc	08.12.2022	12:35:00	0.679441	-1047	-2391	9.45946	19.6699	17030.5	0.150552	4716.27	1.6467	4453.22	0	1.06391e+07	1.8202	486.947	0.569795	0.000443296	0.000418571	4.57696e-05	3.82432	7.29244
HLK2_mt1_p3@09.asc	08.12.2022	12:42:00	0.673516	-1027	-2411	10.8108	19.0941	17013.8	0.190386	5428.18	0.966678	4076.62	0.653909	1.07894e+07	2.71309	358.339	1.58357	0.000503101	0.000377834	3.3212e-05	4.17352	6.58271
HLK2_mt1_p3@10.asc	08.12.2022	12:49:00	0.669017	-1047	-2431	12.3874	5.52978	17130.3	0.237134	6452.69	1.54248	4413.11	0.37078	1.08471e+07	0.0592974	415.661	1.79636	0.00059488	0.000406849	3.83201e-05	3.88169	7.08822
HLK2_mt1_p3@11.asc	08.12.2022	12:55:00	0.670523	-1027	-2451	13.6261	2.97979	17138.3	0.358737	5509.53	0.521427	4007.9	1.17505	1.08859e+07	0.0434159	380.75	2.97265	0.000506115	0.000368173	3.49764e-05	4.27613	6.4144
HLK2_mt1_p3@12.asc	08.12.2022	13:02:00	0.670673	-1007	-2471	11.2613	7	16873.3	0.714628	8574.33	0.85106	4206.17	0.35044	1.04039e+07	1.76381	384.916	2.51971	0.000824147	0.000404288	3.69973e-05	4.01157	7.0436
HLK2_mt1_p3@13.asc	08.12.2022	13:09:00	0.669777	-1027	-2491	16.4415	5.85206	16862.6	0.5686	15287.1	1.51894	5411.73	1.0214	1.01305e+07	1.94439	702.724	0.649205	0.00150902	0.000534204	6.93674e-05	3.11593	9.30702
HLK2_mt1_p3@14.asc	08.12.2022	13:16:00	0.668511	-1047	-2531	16.8919	6.11011	16708.5	0.201479	16027.6	1.69374	5900.03	0.701428	1.01615e+07	0.139481	729.753	1.89142	0.00157729	0.000580626	7.18154e-05	2.83194	10.1158
HLK2_mt1_p3@15.asc	08.12.2022	13:23:00	0.666832	-1067	-2551	3.71622	5.24864	17101.8	1.00029	2534.96	0.75799	2418.95	0.239845	1.07603e+07	0.101227	383.678	3.1591	0.000235584	0.000224802	3.56566e-05	7.06994	3.91655
HLK2_mt1_p3@16.asc	08.12.2022	13:30:00	0.668099	-1047	-2571	17.5676	4.0032	17042.7	0.337785	10205.2	1.6943	4703.54	0.744719	1.04074e+07	1.83752	602.38	1.36118	0.000980567	0.000451942	5.788e-05	3.62337	7.87384
HLK2_mt1_p3@17.asc	08.12.2022	13:37:00	0.6653	-1067	-2591	5.74324	13.5847	17294.1	0.196049	6876.7	0.705141	3198.75	0.838949	1.03708e+07	1.82822	347.19	3.54672	0.00066308	0.000308437	3.34775e-05	5.40652	5.37367
HLK2_mt1_p3@18.asc	08.12.2022	13:44:00	0.664484	-1047	-2611	20.1577	14.8124	16829.2	0.641255	12470.5	0.641989	5168.6	0.585161	1.0715e+07	0.0443267	741.015	2.71739	0.00116384	0.00048237	6.91566e-05	3.25604	8.40396
HLK2_mt1_p3@19.asc	08.12.2022	13:51:00	0.663281	-1027	-2631	22.4099	2.65905	16969.7	0.41802	3970.5	1.13714	3478	0.334779	1.06144e+07	1.73555	362.731	1.42714	0.000374066	0.000327667	3.41734e-05	4.87915	5.70869
HLK2_mt1_p3@20.asc	08.12.2022	13:57:00	0.664643	-1047	-2651	29.0541	8.57107	17142.8	0.411111	7892.43	0.460552	4093.63	0.955754	1.05286e+07	1.75351	538.413	1.96983	0.000749618	0.00038881	5.11381e-05	4.18769	6.77394
HLK2_mt1_p3@21.asc	08.12.2022	14:04:00	0.662904	-1067	-2671	51.8019	6.99718	17103.2	0.412854	8844.13	2.31327	3603.37	1.13905	1.06057e+07	0.103419	477.825	0.920388	0.000833903	0.000339758	4.50536e-05	4.74644	5.91935
HLK2_mt1_p3@22.asc	08.12.2022	14:11:00	0.661855	-1047	-2691	28.1532	21.6259	17000.6	0.240443	3637.73	0.527266	3383.38	0.541771	1.0097e+07	0.137406	338.631	2.9598	0.00036028	0.000335088	3.35379e-05	5.02475	5.83799
HLK2_mt1_p3@23.asc	08.12.2022	14:18:00	0.659999	-1067	-2711	62.3876	16.9589	17066.3	0.402438	9229.34	0.94725	4942.27	1.62093	1.00435e+07	0.0979423	566.005	1.06853	0.000918941	0.000492088	5.63556e-05	3.45314	8.57328
HLK2_mt1_p3@24.asc	08.12.2022	14:25:00	0.659312	-1047	-2731	112.838	6.27319	16941.1	0.371254	6242.78	1.36523	4623.44	0.481208	1.03105e+07	2.00924	728.289	4.67776	0.000605478	0.000448421	7.06357e-05	3.66419	7.8125
HLK2_mt1_p3@25.asc	08.12.2022	14:32:00	0.657399	-1067	-2751	41.892	17.7847	16753.4	0.214206	12529.2	0.56113	5810.57	0.954543	9.97509e+06	0.0652379	647.766	0.881716	0.00125604	0.000582508	6.49383e-05	2.88326	10.1486

## Sheet: Table S4a - SIMS O Isotopes
Analysis	Comment/Sample	Date	Time	Ip	X	Y	16O	1SE%	18O	1SE%	18O/16O	1SE%		d18O RAW	1se			Bracket	1SD			d18O Corr	2s
				nA	µm	µm	cps		cps					‰, VSMOW								‰, VPDB	(2SD of bracket)
Session S1
20220713@22.asc	CCmb	13.07.2022	13:32:00	1.47504	2861	3718	1.38184e+09	0.514743	2.83741e+06	0.506078	0.00205337	0.0121676		24.1702	0.121676
20220713@23.asc	CCmb	13.07.2022	13:36:00	1.47632	2847	3762	1.37677e+09	0.532411	2.82707e+06	0.527722	0.00205343	0.011187		24.1028	0.11187
20220713@24.asc	CCmb, grain boundary	13.07.2022	13:41:00	1.47542	2858	-226	1.37509e+09	0.487595	2.82313e+06	0.478775	0.00205307	0.0115798	23.7757		0.115798
20220713@25.asc	CCmb	13.07.2022	13:44:00	1.47377	2914	-386	1.37951e+09	0.489308	2.83173e+06	0.477832	0.00205274	0.0141149		23.9007	0.141149
20220713@26.asc	CCmb	13.07.2022	13:47:00	1.47076	2965	-402	1.37664e+09	0.500075	2.82634e+06	0.491581	0.00205308	0.0116259		23.8412	0.116259
20220713@27.asc	CCmb	13.07.2022	13:51:00	1.47114	2859	-372	1.37348e+09	0.489826	2.8197e+06	0.481547	0.00205297	0.0112307		23.9499	0.112307
20220713@28.asc	CCmb	13.07.2022	13:54:00	1.46922	2564	3804	1.37023e+09	0.529433	2.81398e+06	0.521948	0.00205367	0.0147011		24.0774	0.147011
20220713@29.asc	CCmb	13.07.2022	13:58:00	1.46986	-829	3738	1.36946e+09	0.527322	2.81147e+06	0.519865	0.00205299	0.011909		23.694	0.11909	23.9623	0.166737
20220713@30.asc	P1_1	13.07.2022	14:08:00	1.45875	-908	410	1.36253e+09	0.499677	2.78554e+06	0.491888	0.0020444	0.0117332		19.4619	0.117332							-6.39888	0.283944
20220713@31.asc	P1_2	13.07.2022	14:11:00	1.45781	-908	375	1.35099e+09	0.533655	2.76312e+06	0.524655	0.00204528	0.0137934		19.8701	0.137934							-6.00097	0.283944
20220713@32.asc	P1_3	13.07.2022	14:14:00	1.45394	-908	340	1.35336e+09	0.495392	2.76823e+06	0.487947	0.00204546	0.00990558		20.1329	0.0990558							-5.74487	0.283944
20220713@33.asc	P1_4	13.07.2022	14:17:00	1.45139	-908	305	1.35197e+09	0.492287	2.76475e+06	0.483306	0.002045	0.0134904		19.8738	0.134904							-5.99735	0.283944
20220713@34.asc	P1_5	13.07.2022	14:20:00	1.44925	-908	270	1.3457e+09	0.529278	2.75305e+06	0.520282	0.00204583	0.0130393		20.3677	0.130393							-5.51605	0.283944
20220713@35.asc	P1_6	13.07.2022	14:23:00	1.44665	-908	235	1.34011e+09	0.516881	2.7406e+06	0.511532	0.00204507	0.00896917		20.1156	0.0896917							-5.76169	0.283944
20220713@36.asc	P1_7	13.07.2022	14:25:00	1.44384	-908	200	1.34357e+09	0.503359	2.7491e+06	0.496783	0.00204613	0.0112431		20.4744	0.112431							-5.41198	0.283944
20220713@37.asc	P1_8	13.07.2022	14:28:00	1.44128	-908	165	1.34069e+09	0.50395	2.742e+06	0.494384	0.00204524	0.0139632		19.9016	0.139632							-5.97025	0.283944
20220713@38.asc	P1_9	13.07.2022	14:31:00	1.43922	-908	130	1.33531e+09	0.484699	2.72954e+06	0.477704	0.00204413	0.0124311		19.3423	0.124311							-6.51542	0.283944
20220713@39.asc	P1_10	13.07.2022	14:34:00	1.43693	-908	95	1.33364e+09	0.503386	2.72657e+06	0.497227	0.00204447	0.00987126		19.2612	0.0987126					True VSMOW		-6.59444	0.283944
20220713@40.asc	CCmb	13.07.2022	14:38:00	1.43344	2979	-241	1.32047e+09	0.421388	2.7117e+06	0.417174	0.00205359	0.0109713		24.0131	0.109713					CCMb
20220713@41.asc	CCmb	13.07.2022	14:41:00	1.43081	2913	-185	1.30427e+09	0.510511	2.67692e+06	0.503057	0.00205245	0.0115501		23.8073	0.115501					28.81
20220713@42.asc	CCmb	13.07.2022	14:45:00	1.42758	-585	3750	1.32571e+09	0.478802	2.7223e+06	0.473208	0.00205348	0.0131714		23.8895	0.131714					Bias
20220713@43.asc	CCmb	13.07.2022	14:48:00	1.4266	-736	3696	1.31324e+09	0.481922	2.69531e+06	0.478909	0.00205242	0.0104883		23.8635	0.104883	23.8933	0.08688	23.9372	0.141972	-4.7373
20220713@44.asc	P1_11	13.07.2022	14:54:00	1.42082	-908	59	1.30894e+09	0.485595	2.67554e+06	0.47518	0.00204407	0.0140111		19.3494	0.140111							-6.45756	0.212277
20220713@45.asc	P1_12	13.07.2022	14:57:00	1.41785	-908	24	1.30344e+09	0.454374	2.66597e+06	0.443995	0.00204535	0.0134847		19.8105	0.134847							-6.00816	0.212277
20220713@46.asc	P1_13	13.07.2022	15:00:00	1.4156	-908	-11	1.30453e+09	0.434736	2.66807e+06	0.426885	0.00204525	0.0119524		19.8146	0.119524							-6.00413	0.212277
20220713@47.asc	P1_14	13.07.2022	15:03:00	1.41339	-908	-46	1.30106e+09	0.470924	2.66019e+06	0.463513	0.00204464	0.0116096		19.6384	0.116096							-6.17589	0.212277
20220713@48.asc	P1_15	13.07.2022	15:06:00	1.41387	-908	-81	1.29779e+09	0.478077	2.65378e+06	0.474584	0.00204486	0.0111309		19.7737	0.111309							-6.04398	0.212277
20220713@49.asc	P1_16	13.07.2022	15:09:00	1.41076	-908	-116	1.29784e+09	0.457569	2.65155e+06	0.450206	0.00204306	0.0120912		19.1452	0.120912							-6.65663	0.212277
20220713@50.asc	P1_17	13.07.2022	15:12:00	1.40895	-908	-151	1.29712e+09	0.456209	2.65273e+06	0.447189	0.00204511	0.0108661		19.8244	0.108661							-5.99459	0.212277
20220713@51.asc	P1_18	13.07.2022	15:15:00	1.40696	-908	-186	1.29022e+09	0.456463	2.63688e+06	0.450021	0.00204375	0.0117254		19.4622	0.117254							-6.34768	0.212277
20220713@52.asc	P1_19	13.07.2022	15:18:00	1.40355	-908	-221	1.28612e+09	0.422835	2.62889e+06	0.415108	0.00204407	0.0121458		19.4655	0.121458							-6.3444	0.212277
20220713@53.asc	P1_20	13.07.2022	15:21:00	1.40005	-908	-256	1.28305e+09	0.439669	2.62403e+06	0.435149	0.00204515	0.00894648		19.9913	0.0894648							-5.83188	0.212277
20220713@54.asc	CCmb	13.07.2022	15:25:00	1.39697	2751	-345	1.26915e+09	0.443944	2.60597e+06	0.436511	0.00205333	0.011562		23.8087	0.11562
20220713@55.asc	CCmb	13.07.2022	15:28:00	1.39401	2726	-181	1.26959e+09	0.428876	2.60651e+06	0.423709	0.00205304	0.010655		23.7422	0.10655
20220713@56.asc	CCmb	13.07.2022	15:32:00	1.39037	-6012	-1187	1.28082e+09	0.405088	2.62967e+06	0.398439	0.00205312	0.0125772		23.8969	0.125772					Bias
20220713@57.asc	CCmb	13.07.2022	15:35:00	1.38875	-5772	-1217	1.28074e+09	0.435257	2.63019e+06	0.4262	0.00205366	0.012943		24.057	0.12943	23.8762	0.136168	23.8848	0.106139	-4.78831
20220713@58.asc	P1_21	13.07.2022	15:44:00	1.38387	-972	-293	1.26102e+09	0.401157	2.57864e+06	0.392042	0.0020449	0.0127486		19.7095	0.127486							-6.15646	0.312557
20220713@59.asc	P1_22	13.07.2022	15:47:00	1.38256	-972	-328	1.26219e+09	0.437961	2.58132e+06	0.430774	0.00204513	0.0113142		20.1506	0.113142							-5.72656	0.312557
20220713@60.asc	P1_23	13.07.2022	15:50:00	1.38064	-972	-363	1.25952e+09	0.407461	2.57573e+06	0.400602	0.00204501	0.0116621		19.8109	0.116621							-6.05765	0.312557
20220713@61.asc	P1_24	13.07.2022	15:53:00	1.37865	-972	-398	1.25422e+09	0.41267	2.56387e+06	0.407355	0.0020442	0.0126148		19.5094	0.126148							-6.35142	0.312557
20220713@62.asc	P1_25	13.07.2022	15:56:00	1.37587	-972	-433	1.24854e+09	0.421752	2.55387e+06	0.416546	0.0020455	0.00945001		19.867	0.0945001							-6.00293	0.312557
20220713@63.asc	P1_26	13.07.2022	15:58:00	1.37384	-972	-468	1.25478e+09	0.37746	2.56558e+06	0.371871	0.00204465	0.00880499		19.7526	0.0880499							-6.11443	0.312557
20220713@64.asc	P1_27	13.07.2022	16:01:00	1.37174	-972	-503	1.25239e+09	0.385696	2.56231e+06	0.377516	0.00204595	0.0129883		20.2907	0.129883							-5.58998	0.312557
20220713@65.asc	P1_28	13.07.2022	16:04:00	1.36814	-972	-538	1.24264e+09	0.386087	2.54315e+06	0.377959	0.00204658	0.0115883		20.4652	0.115883							-5.41987	0.312557
20220713@66.asc	P1_29	13.07.2022	16:07:00	1.36555	-972	-573	1.24092e+09	0.39291	2.53852e+06	0.384678	0.00204569	0.0120852		20.3027	0.120852							-5.57831	0.312557
20220713@67.asc	P1_30	13.07.2022	16:10:00	1.36299	-972	-608	1.23985e+09	0.433866	2.53509e+06	0.430655	0.00204468	0.00865572		19.8923	0.0865572							-5.97825	0.312557
20220713@68.asc	CCmb	13.07.2022	16:17:00	1.35912	2576	-138	1.21505e+09	0.358976	2.49524e+06	0.354251	0.00205362	0.0093092		23.928	0.093092
20220713@69.asc	CCmb	13.07.2022	16:21:00	1.35526	2456	-161	1.21195e+09	0.364597	2.48735e+06	0.357756	0.00205237	0.0111527		23.7895	0.111527
20220713@70.asc	CCmb	13.07.2022	16:25:00	1.34872	-6094	-1256	1.2245e+09	0.425509	2.51454e+06	0.419996	0.00205353	0.0101927		24.1618	0.101927					Bias
20220713@71.asc	CCmb	13.07.2022	16:29:00	1.3459	-5967	-1099	1.24133e+09	0.396732	2.54941e+06	0.39403	0.00205378	0.0107537		24.1048	0.107537	23.996	0.169906	23.9361	0.156279	-4.73838
20220713@72.asc	P1_31	13.07.2022	16:36:00	1.37576	-969	-641	1.25988e+09	0.384057	2.57713e+06	0.380209	0.00204554	0.0104637		20.2047	0.104637							-5.78587	0.294411
20220713@73.asc	P1_32	13.07.2022	16:39:00	1.38552	-969	-676	1.26984e+09	0.390732	2.59664e+06	0.384435	0.00204486	0.0112466		19.5678	0.112466							-6.40661	0.294411
20220713@74.asc	P1_33	13.07.2022	16:41:00	1.38969	-969	-711	1.27483e+09	0.397956	2.60516e+06	0.389953	0.00204355	0.0124662		19.175	0.124662							-6.78936	0.294411
20220713@75.asc	P1_34	13.07.2022	16:44:00	1.39795	-969	-746	1.27765e+09	0.399222	2.61259e+06	0.392307	0.00204486	0.0121589		19.8207	0.121589							-6.16008	0.294411
20220713@76.asc	P1_35	13.07.2022	16:47:00	1.40373	-969	-781	1.27082e+09	0.372726	2.59878e+06	0.365111	0.00204497	0.0107968		19.7464	0.107968							-6.2325	0.294411
20220713@77.asc	P1_36	13.07.2022	16:50:00	1.40396	-969	-816	1.27091e+09	0.346813	2.59981e+06	0.33814	0.00204564	0.0128497		20.2337	0.128497							-5.75767	0.294411
20220713@78.asc	P1_37	13.07.2022	16:53:00	1.40497	-969	-851	1.27447e+09	0.328501	2.60765e+06	0.325887	0.00204607	0.00843035		20.3122	0.0843035							-5.68115	0.294411
20220713@79.asc	P1_38	13.07.2022	17:00:00	1.40343	-951	-1012	1.28739e+09	0.378088	2.63022e+06	0.371392	0.00204308	0.0139742		18.8342	0.139742							-7.12145	0.294411
20220713@80.asc	P1_39	13.07.2022	17:04:00	1.40189	-951	-1047	1.28725e+09	0.367912	2.63123e+06	0.361925	0.00204408	0.0123735		19.3276	0.123735							-6.64069	0.294411
20220713@81.asc	P1_40	13.07.2022	17:07:00	1.40204	-951	-1082	1.26774e+09	0.362624	2.59072e+06	0.361213	0.00204358	0.00971411		19.332	0.0971411							-6.63635	0.294411
20220713@82.asc	CCmb, grain boundary	13.07.2022	17:12:00	1.3993	2958	-177	1.23934e+09	0.272514	2.54232e+06	0.26628	0.00205136	0.011231	22.819		0.11231
20220713@83.asc	CCmb	13.07.2022	17:15:00	1.39746	3033	-242	1.23964e+09	0.300628	2.54552e+06	0.294674	0.00205344	0.00809886		23.9612	0.0809886
20220713@84.asc	CCmb	13.07.2022	17:19:00	1.39123	2457	-1923	1.25999e+09	0.365414	2.58728e+06	0.36163	0.00205342	0.011755		24.1538	0.11755
20220713@85.asc	CCmb	13.07.2022	17:22:00	1.38864	2488	-1951	1.25006e+09	0.304332	2.5666e+06	0.303067	0.00205318	0.00812551		24.0789	0.0812551					Bias
20220713@86.asc	CCmb	13.07.2022	17:34:00	1.36633	2362	-1979	1.22932e+09	0.344599	2.52491e+06	0.339487	0.00205391	0.0140405		24.2343	0.140405	24.1071	0.116088	24.0516	0.147205	-4.62613
20220713@87.asc	P1_41	13.07.2022	17:38:00	1.35762	-901	-1118	1.20878e+09	0.312383	2.47137e+06	0.308406	0.00204451	0.0124983		19.7068	0.124983							-6.30308	0.374463
20220713@88.asc	P1_42	13.07.2022	17:41:00	1.35845	-901	-1153	1.20919e+09	0.326034	2.47263e+06	0.32191	0.00204487	0.0110482		19.6756	0.110482							-6.33351	0.374463
20220713@89.asc	P1_43	13.07.2022	17:45:00	1.35383	-901	-1188	1.20659e+09	0.328949	2.46661e+06	0.324748	0.00204428	0.0103298		19.5841	0.103298							-6.42268	0.374463
20220713@90.asc	P1_44	13.07.2022	17:47:00	1.35146	-901	-1223	1.20452e+09	0.343998	2.46234e+06	0.337796	0.00204425	0.00955223		19.424	0.0955223							-6.57869	0.374463
20220713@91.asc	P1_45	13.07.2022	17:51:00	1.34711	-901	-1258	1.19199e+09	0.314344	2.43568e+06	0.311365	0.00204338	0.0102413		18.9515	0.102413							-7.03917	0.374463
20220713@92.asc	P1_46	13.07.2022	17:54:00	1.34504	-901	-1293	1.19551e+09	0.281454	2.44288e+06	0.278773	0.00204337	0.0104886		19.1551	0.104886							-6.84072	0.374463
20220713@93.asc	P1_47	13.07.2022	17:57:00	1.34042	-841	-1328	1.20987e+09	0.295783	2.47293e+06	0.290668	0.00204398	0.0119654		19.0798	0.119654							-6.91414	0.374463
20220713@94.asc	P1_48	13.07.2022	18:00:00	1.33825	-841	-1363	1.19459e+09	0.326854	2.4411e+06	0.324247	0.00204346	0.00950991		19.1546	0.0950991							-6.84126	0.374463
20220713@95.asc	P1_49	13.07.2022	18:03:00	1.33381	-896	-1398	1.17815e+09	0.345552	2.40735e+06	0.343037	0.00204333	0.00975029		19.1861	0.0975029							-6.81056	0.374463
20220713@96.asc	P1_50	13.07.2022	18:07:00	1.32957	-896	-1433	1.17434e+09	0.350147	2.4e+06	0.343577	0.00204371	0.0120918		19.1608	0.120918							-6.83516	0.374463
20220713@97.asc	CCmb	13.07.2022	18:11:00	1.32615	2425	-1980	1.16441e+09	0.291558	2.38982e+06	0.286742	0.00205239	0.0135908		23.651	0.135908
20220713@98.asc	CCmb	13.07.2022	18:15:00	1.32326	2442	-2027	1.17162e+09	0.337793	2.40619e+06	0.329055	0.00205374	0.0132482		24.1941	0.132482
20220713@99.asc	CCmb	13.07.2022	18:19:00	1.31958	389	-4588	1.18563e+09	0.305289	2.43535e+06	0.301766	0.00205406	0.0115301		24.1216	0.115301
20220713@100.asc	CCmb	13.07.2022	18:22:00	1.31688	405	-4623	1.19543e+09	0.305204	2.45545e+06	0.301459	0.00205404	0.00999995		24.2758	0.0999995					Bias
20220713@101.asc	CCmb	13.07.2022	18:26:00	1.30967	287	-4524	1.15468e+09	0.333124	2.3711e+06	0.326693	0.00205347	0.0129244		24.0902	0.129244	24.0665	0.243089	24.0846	0.187232	-4.59405
20220713@102.asc	P1_51	13.07.2022	18:33:00	1.29074	-898	-1504	1.12695e+09	0.267064	2.30361e+06	0.263615	0.00204413	0.012887		19.5364	0.12887							-6.41897	0.395912
20220713@103.asc	P1_52	13.07.2022	18:37:00	1.27497	-933	-1540	1.12544e+09	0.297146	2.30041e+06	0.291591	0.00204402	0.0122876		19.3193	0.122876							-6.63052	0.395912
20220713@104.asc	P1_53	13.07.2022	18:40:00	1.27069	-933	-1574	1.11777e+09	0.267207	2.28418e+06	0.26655	0.00204351	0.00733501		19.2888	0.0733501							-6.66032	0.395912
20220713@105.asc	P1_54	13.07.2022	18:43:00	1.26979	-933	-1610	1.10557e+09	0.258485	2.26111e+06	0.259413	0.00204519	0.0100928		19.808	0.100928							-6.15433	0.395912
20220713@106.asc	P1_55	13.07.2022	18:46:00	1.26799	-933	-1644	1.10506e+09	0.244302	2.25656e+06	0.244216	0.00204202	0.00956435		18.6412	0.0956435							-7.29135	0.395912
20220713@107.asc	P1_56	13.07.2022	18:49:00	1.26427	-933	-1680	1.11592e+09	0.296516	2.28107e+06	0.291293	0.00204413	0.0127399		19.0697	0.127399							-6.87377	0.395912
20220713@108.asc	P1_57	13.07.2022	18:52:00	1.25954	-933	-1714	1.10428e+09	0.275396	2.2569e+06	0.271418	0.00204378	0.0123306		19.1322	0.123306							-6.8129	0.395912
20220713@109.asc	P1_58	13.07.2022	18:55:00	1.25747	-933	-1750	1.09691e+09	0.327544	2.23983e+06	0.321874	0.00204194	0.0120995		18.4212	0.120995							-7.50584	0.395912
20220713@110.asc	P1_59	13.07.2022	18:58:00	1.25484	-973	-1784	1.09607e+09	0.300999	2.23866e+06	0.29673	0.00204245	0.00913083		18.6182	0.0913083							-7.31385	0.395912
20220713@111.asc	P1_60	13.07.2022	19:01:00	1.25248	-973	-1820	1.10604e+09	0.312216	2.26081e+06	0.306154	0.00204407	0.0117427		19.5212	0.117427							-6.43385	0.395912
20220713@112.asc	CCmb	13.07.2022	19:06:00	1.25131	450	-4849	1.08821e+09	0.260021	2.23475e+06	0.255364	0.0020536	0.0129677		24.1657	0.129677
20220713@113.asc	CCmb	13.07.2022	19:09:00	1.24917	386	-4854	1.07884e+09	0.280409	2.21555e+06	0.275284	0.00205365	0.00965513		24.0482	0.0965513
20220713@114.asc	CCmb	13.07.2022	19:13:00	1.24429	-2836	-5124	1.08093e+09	0.311743	2.21928e+06	0.308542	0.00205312	0.0142197		23.9154	0.142197					Bias
20220713@115.asc	CCmb, Cs +1	13.07.2022	19:17:00	1.29585	-2915	-5276	1.15418e+09	0.362509	2.36999e+06	0.357247	0.0020534	0.00981644		23.8334	0.0981644	23.9907	0.146436	24.0328	0.197956	-4.64434
20220713@116.asc	P1_61	13.07.2022	19:22:00	1.32262	-980	-1861	1.15836e+09	0.3464	2.36654e+06	0.342329	0.00204301	0.0108545		18.825	0.108545							-7.07263	0.288916
20220713@117.asc	P1_62	13.07.2022	19:25:00	1.32766	-980	-1896	1.17246e+09	0.329637	2.39634e+06	0.322285	0.00204387	0.0129295		19.2879	0.129295							-6.62149	0.288916
20220713@118.asc	P1_63	13.07.2022	19:28:00	1.32739	-1015	-1931	1.17807e+09	0.284114	2.4074e+06	0.27931	0.00204352	0.0110229		19.2477	0.110229							-6.66067	0.288916
20220713@119.asc	P1_64	13.07.2022	19:32:00	1.32743	-1015	-1966	1.16675e+09	0.267892	2.38367e+06	0.266228	0.00204301	0.0105281		19.0065	0.105281							-6.89568	0.288916
20220713@200.asc	P1_65	13.07.2022	19:37:00	1.32604	-980	-2001	1.15911e+09	0.298599	2.36592e+06	0.29336	0.00204116	0.00990083		18.037	0.0990083							-7.84059	0.288916
20220713@201.asc	P1_66	13.07.2022	19:40:00	1.32679	-980	-2036	1.1636e+09	0.283727	2.37771e+06	0.281041	0.00204341	0.00962808		18.8974	0.0962808							-7.00201	0.288916
20220713@202.asc	P1_67	13.07.2022	19:42:00	1.32574	-980	-2071	1.16508e+09	0.316733	2.37967e+06	0.313199	0.00204251	0.00982966		18.4796	0.0982966							-7.40917	0.288916
20220713@203.asc	P1_68	13.07.2022	19:45:00	1.32315	-980	-2106	1.15833e+09	0.291325	2.36599e+06	0.284793	0.0020426	0.0107774		18.6928	0.107774							-7.20146	0.288916
20220713@204.asc	P1_69	13.07.2022	19:48:00	1.32292	-980	-2141	1.15231e+09	0.286192	2.35451e+06	0.280261	0.00204331	0.0133471		19.0061	0.133471							-6.89609	0.288916
20220713@205.asc	P1_70	13.07.2022	19:51:00	1.32127	-945	-2176	1.16645e+09	0.309864	2.38254e+06	0.307243	0.00204255	0.0124162		18.6179	0.124162							-7.27439	0.288916
20220713@206.asc	CCmb	13.07.2022	19:56:00	1.32116	426	-4734	1.16253e+09	0.275348	2.38744e+06	0.274536	0.00205365	0.00876586		24.1228	0.0876586
20220713@207.asc	CCmb	13.07.2022	20:00:00	1.31981	532	-4892	1.14773e+09	0.314075	2.35574e+06	0.308092	0.00205253	0.0128572		23.8115	0.128572
20220713@208.asc	CCmb	13.07.2022	20:03:00	1.31643	701	-4912	1.14724e+09	0.303205	2.35629e+06	0.297909	0.00205388	0.0132834		24.1427	0.132834					Bias
20220713@209.asc	CCmb	13.07.2022	20:07:00	1.31237	243	-4546	1.14775e+09	0.324492	2.35643e+06	0.317084	0.0020531	0.012189		23.8954	0.12189	23.9931	0.16506	23.9919	0.144458	-4.68415
20220713@210.asc	P1_71	13.07.2022	20:14:00	1.30899	-941	-2213	1.13561e+09	0.330073	2.32112e+06	0.323565	0.00204395	0.0115657		19.2039	0.115657							-6.72597	0.273985
20220713@211.asc	P1_72	13.07.2022	20:17:00	1.30802	-941	-2248	1.14566e+09	0.278339	2.34188e+06	0.271848	0.00204415	0.0124158		19.4262	0.124158							-6.50936	0.273985
20220713@212.asc	P1_73	13.07.2022	20:20:00	1.30569	-941	-2283	1.1462e+09	0.313149	2.34193e+06	0.312997	0.00204321	0.00915252		19.0557	0.0915252							-6.87046	0.273985
20220713@213.asc	P1_74	13.07.2022	20:23:00	1.30325	-941	-2318	1.13372e+09	0.307985	2.31538e+06	0.30177	0.00204229	0.0112776		18.3198	0.112776							-7.58757	0.273985
20220713@214.asc	P1_75	13.07.2022	20:26:00	1.30028	-941	-2353	1.12913e+09	0.342696	2.30536e+06	0.336914	0.00204172	0.0119816		18.2731	0.119816							-7.63309	0.273985
20220713@215.asc	P1_76	13.07.2022	20:29:00	1.29731	-976	-2388	1.13454e+09	0.341707	2.31624e+06	0.335148	0.00204157	0.0140827		18.1871	0.140827							-7.7169	0.273985
20220713@216.asc	P1_77	13.07.2022	20:33:00	1.29367	-929	-2423	1.13331e+09	0.309115	2.31385e+06	0.304565	0.00204168	0.0111077		18.1594	0.111077							-7.74393	0.273985
20220713@217.asc	P1_78	13.07.2022	20:36:00	1.2936	-929	-2458	1.12941e+09	0.295101	2.30675e+06	0.29209	0.00204245	0.0101275		18.5741	0.101275							-7.33981	0.273985
20220713@218.asc	P1_79	13.07.2022	20:39:00	1.29176	-929	-2493	1.11952e+09	0.305716	2.28682e+06	0.305557	0.00204269	0.00698154		18.9044	0.0698154							-7.01785	0.273985
20220713@219.asc	P1_80	13.07.2022	20:43:00	1.29059	-929	-2528	1.12455e+09	0.315112	2.29657e+06	0.311963	0.00204222	0.0114891		18.4421	0.114891							-7.46838	0.273985
20220713@220.asc	CCmb	13.07.2022	20:46:00	1.28826	326	-4591	1.12827e+09	0.252081	2.31728e+06	0.243291	0.00205385	0.0114924		24.1703	0.114924
20220713@221.asc	CCmb	13.07.2022	20:49:00	1.28785	400	-4536	1.1241e+09	0.324312	2.30879e+06	0.321595	0.0020539	0.0110408		24.1134	0.110408
20220713@222.asc	CCmb	13.07.2022	20:54:00	1.28687	-766	3813	1.1297e+09	0.301017	2.31945e+06	0.296639	0.00205316	0.0112535		23.9178	0.112535					Bias
20220713@223.asc	CCmb	13.07.2022	20:57:00	1.28609	-759	3883	1.11626e+09	0.293248	2.29161e+06	0.290905	0.00205294	0.0113911		23.9482	0.113911	24.0374	0.123429	24.0153	0.136992	-4.66141
20220713@224.asc	CCmb	14.07.2022	09:50:00	1.43633	2215	-1951	1.31931e+09	0.485179	2.70986e+06	0.476811	0.00205401	0.0136092		24.5328	0.136092
20220713@225.asc	CCmb	14.07.2022	09:53:00	1.41215	2271	-1972	1.3024e+09	0.421987	2.67588e+06	0.412316	0.0020546	0.0133221		24.4011	0.133221
20220713@226.asc	CCmb	14.07.2022	09:56:00	1.37816	528	-4807	1.2853e+09	0.444131	2.6411e+06	0.433382	0.00205488	0.0149267		24.7257	0.149267
20220713@227.asc	CCmb	14.07.2022	09:59:00	1.34707	298	-4694	1.2542e+09	0.440037	2.57628e+06	0.429978	0.00205413	0.0142889		24.4418	0.142889
20220713@228.asc	CCmb	14.07.2022	10:03:00	1.31609	-3117	-5010	1.24489e+09	0.375591	2.55775e+06	0.368297	0.0020546	0.0149919		24.7163	0.149919
20220713@229.asc	CCmb, Cs +2	14.07.2022	10:10:00	1.3856	-3154	-5068	1.34088e+09	0.423584	2.7547e+06	0.414742	0.00205442	0.012288		24.674	0.12288	24.582	0.142786
20220713@230.asc	P1_80, re on the right	14.07.2022	10:14:00	1.39191	-892	-2518	1.3017e+09	0.461437	2.66098e+06	0.449163	0.00204425	0.0150867		19.3182	0.150867							-7.07787	0.320088
20220713@231.asc	P1_82	14.07.2022	10:18:00	1.3794	-930	-2554	1.30073e+09	0.392192	2.65783e+06	0.380664	0.00204337	0.0140045		18.9167	0.140045							-7.46902	0.320088
20220713@232.asc	P1_83	14.07.2022	10:22:00	1.36791	-930	-2590	1.29028e+09	0.409031	2.63605e+06	0.400724	0.00204303	0.0133961		18.9181	0.133961							-7.46759	0.320088
20220713@233.asc	P1_84	14.07.2022	10:25:00	1.35815	-965	-2624	1.2783e+09	0.419589	2.61204e+06	0.411005	0.00204338	0.0106416		19.0638	0.106416							-7.32569	0.320088
20220713@234.asc	P1_85	14.07.2022	10:28:00	1.34707	-965	-2660	1.26983e+09	0.357675	2.5939e+06	0.352331	0.00204273	0.0124339		18.7958	0.124339							-7.58674	0.320088
20220713@235.asc	P1_86	14.07.2022	10:31:00	1.33513	-965	-2694	1.25958e+09	0.401103	2.57368e+06	0.391108	0.00204329	0.0154169		18.9083	0.154169							-7.47716	0.320088
20220713@236.asc	P1_87	14.07.2022	10:34:00	1.32259	-965	-2730	1.24524e+09	0.407719	2.54479e+06	0.401484	0.00204363	0.0130129		19.2195	0.130129							-7.17399	0.320088
20220713@237.asc	P1_88	14.07.2022	10:37:00	1.30896	-965	-2764	1.2323e+09	0.394747	2.51916e+06	0.386046	0.00204429	0.0117035		19.3977	0.117035							-7.00045	0.320088
20220713@238.asc	P1_89	14.07.2022	10:40:00	1.29491	-930	-2800	1.20537e+09	0.345232	2.46446e+06	0.337522	0.00204458	0.0133354		19.5998	0.133354							-6.80362	0.320088
20220713@239.asc	P1_90	14.07.2022	10:43:00	1.28372	-930	-2834	1.2022e+09	0.362918	2.458e+06	0.354424	0.0020446	0.0126351		19.6118	0.126351							-6.79193	0.320088
20220713@240.asc	P1_91	14.07.2022	10:46:00	1.27516	-930	-2870	1.19961e+09	0.343502	2.45238e+06	0.340564	0.00204433	0.0113273		19.5135	0.113273							-6.88768	0.320088
20220713@241.asc	P1_92	14.07.2022	10:49:00	1.27035	-930	-2904	1.20626e+09	0.385875	2.46541e+06	0.38193	0.00204385	0.0116812		19.3005	0.116812							-7.09518	0.320088
20220713@242.asc	CCmb	14.07.2022	10:54:00	1.27591	269	-4633	1.21259e+09	0.392134	2.49116e+06	0.38672	0.00205442	0.0113329		24.3577	0.113329
20220713@243.asc	CCmb	14.07.2022	10:57:00	1.27741	615	-4835	1.21545e+09	0.359648	2.49623e+06	0.355453	0.00205375	0.0107224		24.4193	0.107224
20220713@244.asc	CCmb	14.07.2022	11:02:00	1.27617	-5734	-1078	1.21548e+09	0.316546	2.49672e+06	0.311181	0.0020541	0.0104168		24.3803	0.104168					Bias
20220713@245.asc	CCmb	14.07.2022	11:05:00	1.27985	-5769	-1055	1.21322e+09	0.348269	2.49165e+06	0.340735	0.00205377	0.0128973		24.2817	0.128973	24.3597	0.0579265	24.4931	0.160044	-4.19685
20220713@246.asc	P1_93	14.07.2022	11:10:00	1.27636	-979	-2930	1.20918e+09	0.369201	2.47262e+06	0.364401	0.00204488	0.00955502		19.8151	0.0955502							-6.40174	0.439066
20220713@247.asc	P1_94	14.07.2022	11:13:00	1.27508	-979	-2966	1.21109e+09	0.427734	2.47524e+06	0.421703	0.00204382	0.0127982		19.1421	0.127982							-7.05746	0.439066
20220713@248.asc	P1_95	14.07.2022	11:17:00	1.27674	-979	-3000	1.20502e+09	0.380008	2.46171e+06	0.375816	0.00204289	0.0123641		18.808	0.123641							-7.38297	0.439066
20220713@249.asc	P1_96	14.07.2022	11:22:00	1.27046	-979	-3036	1.19615e+09	0.366366	2.44445e+06	0.363045	0.00204361	0.0105155		19.1043	0.105155							-7.0943	0.439066
20220713@250.asc	P1_97	14.07.2022	11:25:00	1.26558	-979	-3070	1.19454e+09	0.42095	2.44129e+06	0.41121	0.00204372	0.0129257		19.2606	0.129257							-6.94198	0.439066
20220713@251.asc	P1_98	14.07.2022	11:30:00	1.25758	-962	-3101	1.18099e+09	0.386438	2.4138e+06	0.380357	0.00204389	0.010912		19.2098	0.10912							-6.99147	0.439066
20220713@252.asc	P1_99	14.07.2022	11:34:00	1.24932	-840	-3139	1.17509e+09	0.384171	2.4025e+06	0.378335	0.00204453	0.0148332		19.7289	0.148332							-6.48578	0.439066
20220713@253.asc	P1_100	14.07.2022	11:38:00	1.24455	-836	-3176	1.15897e+09	0.409287	2.37035e+06	0.403765	0.00204523	0.00931672		20.1355	0.0931672							-6.08957	0.439066
20220713@254.asc	P1_101	14.07.2022	11:41:00	1.23498	-836	-3211	1.14921e+09	0.410026	2.34904e+06	0.404283	0.00204406	0.0119109		19.0541	0.119109							-7.14316	0.439066
20220713@255.asc	P1_102	14.07.2022	11:44:00	1.22976	-871	-3246	1.14537e+09	0.397108	2.34075e+06	0.390789	0.00204368	0.0090784		19.079	0.090784							-7.11896	0.439066
20220713@256.asc	CCmb	14.07.2022	11:48:00	1.22443	208	-4575	1.13848e+09	0.367127	2.33758e+06	0.362918	0.00205326	0.00590244		24.045	0.0590244
20220713@257.asc	CCmb	14.07.2022	11:52:00	1.21759	271	-4548	1.131e+09	0.349773	2.32411e+06	0.34666	0.00205493	0.00978928		24.6986	0.0978928
20220713@258.asc	CCmb, Cs +2	14.07.2022	11:58:00	1.34467	2274	-1956	1.28031e+09	0.463954	2.62876e+06	0.458065	0.00205323	0.0110996		24.0841	0.110996					Bias
20220713@259.asc	CCmb	14.07.2022	12:02:00	1.36374	2343	-1810	1.30078e+09	0.479446	2.67135e+06	0.473081	0.00205367	0.0113623		24.0933	0.113623	24.2302	0.31292	24.295	0.219533	-4.38944
20220713@260.asc	P1_103	14.07.2022	12:10:00	1.36739	-815	-3286	1.28424e+09	0.517623	2.62246e+06	0.507254	0.00204205	0.0130278		18.4387	0.130278							-7.5876	0.466402
20220713@261.asc	P1_104	14.07.2022	12:14:00	1.36502	-815	-3321	1.27364e+09	0.524614	2.60182e+06	0.519642	0.00204284	0.0081516		18.8104	0.081516							-7.22532	0.466402
20220713@262.asc	P1_105	14.07.2022	12:17:00	1.36607	-815	-3356	1.27899e+09	0.507138	2.61168e+06	0.501943	0.00204199	0.0102731		18.3598	0.102731							-7.66449	0.466402
20220713@263.asc	P1_106	14.07.2022	12:20:00	1.36423	-815	-3391	1.28126e+09	0.534935	2.61626e+06	0.526009	0.00204196	0.012586		18.5678	0.12586							-7.46174	0.466402
20220713@264.asc	P1_107	14.07.2022	12:24:00	1.36134	-815	-3426	1.2782e+09	0.529621	2.61233e+06	0.524265	0.00204376	0.0142911		19.0351	0.142911							-7.00645	0.466402
20220713@265.asc	P1_108	14.07.2022	12:27:00	1.35762	-815	-3461	1.26715e+09	0.534151	2.59131e+06	0.525929	0.00204501	0.0123146		19.5961	0.123146							-6.45974	0.466402
20220713@266.asc	P1_109	14.07.2022	12:30:00	1.35173	-815	-3496	1.26759e+09	0.509419	2.59106e+06	0.503903	0.0020441	0.00905166		19.4326	0.0905166							-6.61902	0.466402
20220713@267.asc	P1_110	14.07.2022	12:33:00	1.34752	-745	-3531	1.23884e+09	0.497735	2.53041e+06	0.485937	0.00204258	0.014797		18.772	0.14797							-7.26275	0.466402
20220713@268.asc	P1_111	14.07.2022	12:36:00	1.34448	-745	-3566	1.24176e+09	0.470517	2.53682e+06	0.460558	0.00204294	0.0153134		18.7053	0.153134							-7.32773	0.466402
20220713@269.asc	P1_112	14.07.2022	12:39:00	1.34114	-745	-3601	1.24583e+09	0.487415	2.54517e+06	0.48144	0.00204296	0.0118705		18.8784	0.118705							-7.15912	0.466402
20220713@270.asc	P1_113	14.07.2022	12:42:00	1.3429	-780	-3636	1.24419e+09	0.52	2.54238e+06	0.509998	0.00204342	0.0138488		19.0713	0.138488							-6.97115	0.466402
20220713@271.asc	CCmb	14.07.2022	12:47:00	1.3316	-3162	-4970	1.23718e+09	0.445465	2.53995e+06	0.441309	0.00205302	0.0103629		23.991	0.0905166
20220713@272.asc	CCmb	14.07.2022	12:50:00	1.32668	-3089	-4962	1.23493e+09	0.470887	2.53618e+06	0.466947	0.00205371	0.0116286		24.1256	0.14797
20220713@273.asc	CCmb	14.07.2022	12:53:00	1.32082	-3412	-4967	1.22977e+09	0.495356	2.52473e+06	0.488364	0.00205302	0.0126661		23.9783	0.153134					Bias
20220713@274.asc	CCmb	14.07.2022	12:56:00	1.31695	-3226	-5026	1.21598e+09	0.460864	2.49722e+06	0.456393	0.00205369	0.0113157		24.0625	0.118705	24.0393	0.0684266	24.1348	0.233201	-4.5452
20220713@275.asc	P1_114	14.07.2022	13:01:00	1.31324	-823	-3676	1.211e+09	0.465295	2.47603e+06	0.459083	0.00204462	0.0125496		19.633	0.138488							-6.28775	0.24403
20220713@276.asc	P1_115	14.07.2022	13:05:00	1.30501	-823	-3711	1.20931e+09	0.446818	2.47051e+06	0.442843	0.00204292	0.00917538		18.9746	0.103629							-6.92946	0.24403
20220713@277.asc	P1_116	14.07.2022	13:08:00	1.30419	-823	-3746	1.2065e+09	0.455348	2.4652e+06	0.448752	0.00204328	0.0154953		18.8675	0.116286							-7.03387	0.24403
20220713@278.asc	P1_117	14.07.2022	13:11:00	1.3025	-858	-3781	1.19777e+09	0.464054	2.44665e+06	0.459141	0.00204267	0.0103646		18.6795	0.126661							-7.217	0.24403
20220713@279.asc	P1_118	14.07.2022	13:14:00	1.29679	-893	-3816	1.19254e+09	0.488901	2.4388e+06	0.481719	0.00204506	0.00967511		19.7292	0.113157							-6.19406	0.24403
20220713@280.asc	P1_119	14.07.2022	13:20:00	1.29292	-920	436	1.19542e+09	0.463889	2.44451e+06	0.457429	0.00204491	0.0126476		19.9757	0.125496							-5.95381	0.24403
20220713@281.asc	P1_120	14.07.2022	13:22:00	1.29074	-920	471	1.17683e+09	0.506597	2.40751e+06	0.499124	0.00204578	0.0106318		20.1291	0.0917538							-5.8043	0.24403
20220713@282.asc	P1_121	14.07.2022	13:25:00	1.28902	-920	576	1.19371e+09	0.474146	2.44202e+06	0.465081	0.00204575	0.0134144		20.0939	0.154953							-5.83858	0.24403
20220713@283.asc	P1_122	14.07.2022	13:28:00	1.28838	-920	611	1.17098e+09	0.477249	2.39541e+06	0.473448	0.00204566	0.00942619		20.1643	0.103646							-5.77	0.24403
20220713@284.asc	P1_123	14.07.2022	13:31:00	1.28571	-920	646	1.18426e+09	0.49784	2.42289e+06	0.488752	0.00204593	0.01504		20.2168	0.0967511							-5.71887	0.24403
20220713@285.asc	CCmb	14.07.2022	13:35:00	1.28094	-656	3753	1.18375e+09	0.448224	2.43061e+06	0.443042	0.00205331	0.011326		23.9369	0.126476
20220713@286.asc	CCmb	14.07.2022	13:38:00	1.27644	-567	3811	1.1777e+09	0.471665	2.4176e+06	0.464583	0.00205284	0.0117712		23.9715	0.106318
20220713@287.asc	CCmb	14.07.2022	13:42:00	1.27418	-3370	3673	1.17415e+09	0.390067	2.41107e+06	0.385528	0.00205347	0.0102344		24.1373	0.134144					Bias
20220713@288.asc	CCmb	14.07.2022	13:45:00	1.27328	-3556	3808	1.17276e+09	0.440207	2.40774e+06	0.432756	0.00205307	0.0124582		23.7539	0.0942619	23.9499	0.157238	23.9946	0.122015	-4.68148
20220713@289.asc	P1_124	14.07.2022	13:51:00	1.26265	-922	695	1.13848e+09	0.420348	2.3276e+06	0.415675	0.00204449	0.00941724		19.5894	0.1504							-6.27189	0.225518
20220713@290.asc	P1_125	14.07.2022	13:54:00	1.26108	-922	730	1.14544e+09	0.435665	2.34202e+06	0.426574	0.00204466	0.0142508		19.6772	0.11326							-6.18633	0.225518
20220713@291.asc	P1_126	14.07.2022	13:57:00	1.26021	-922	765	1.14753e+09	0.411819	2.34614e+06	0.40443	0.00204452	0.0169203		19.5633	0.117712							-6.29732	0.225518
20220713@292.asc	P1_127	14.07.2022	14:00:00	1.25811	-922	800	1.14484e+09	0.417267	2.34075e+06	0.411707	0.00204462	0.0143719		19.8421	0.102344							-6.02558	0.225518
20220713@293.asc	P1_128	14.07.2022	14:03:00	1.25635	-922	835	1.13633e+09	0.444831	2.3229e+06	0.44124	0.00204423	0.00985508		19.5096	0.124582							-6.34963	0.225518
20220713@294.asc	P1_129	14.07.2022	14:06:00	1.25578	-922	870	1.11916e+09	0.42185	2.2874e+06	0.414284	0.00204387	0.0132875		19.2217	0.0941724							-6.63025	0.225518
20220713@295.asc	P1_130	14.07.2022	14:09:00	1.25338	-922	905	1.13724e+09	0.431144	2.32552e+06	0.430066	0.00204488	0.00787413		19.793	0.142508							-6.07348	0.225518
20220713@296.asc	P1_131	14.07.2022	14:12:00	1.25233	-887	940	1.13924e+09	0.448966	2.33054e+06	0.441895	0.00204571	0.0134831		20.2026	0.169203							-5.67424	0.225518
20220713@297.asc	P1_132	14.07.2022	14:15:00	1.25101	-957	975	1.127e+09	0.456126	2.30406e+06	0.449084	0.00204442	0.0120311		19.5605	0.143719							-6.30009	0.225518
20220713@298.asc	P1_133	14.07.2022	14:18:00	1.24857	-922	1010	1.12432e+09	0.405487	2.29977e+06	0.402737	0.00204549	0.0092124		19.9516	0.0985508							-5.91885	0.225518
20220713@299.asc	CCmb	14.07.2022	14:22:00	1.24692	-921	3766	1.12212e+09	0.411333	2.30391e+06	0.406281	0.00205319	0.0104617		23.8803	0.132875
20220713@300.asc	CCmb	14.07.2022	14:25:00	1.24399	-903	3673	1.1252e+09	0.40799	2.30986e+06	0.408535	0.00205284	0.00947323		23.8507	0.0787413
20220713@301.asc	CCmb	14.07.2022	14:29:00	1.24272	-3664	3666	1.13483e+09	0.438681	2.3302e+06	0.431126	0.00205336	0.0139642		23.9498	0.134831					Bias
20220713@302.asc	CCmb	14.07.2022	14:32:00	1.24407	-3617	3587	1.12781e+09	0.398028	2.31587e+06	0.394526	0.00205342	0.00737915		23.9952	0.120311	23.919	0.0656218	23.9345	0.112759	-4.74
20220713@303.asc	P1_134	14.07.2022	14:37:00	1.23825	-930	1044	1.12115e+09	0.442227	2.29379e+06	0.436566	0.00204593	0.0106443		20.5703	0.092124							-5.35643	0.220877
20220713@304.asc	P1_135	14.07.2022	14:40:00	1.2381	-930	1079	1.11882e+09	0.399775	2.28992e+06	0.39808	0.00204674	0.0122284		20.6537	0.104617							-5.27515	0.220877
20220713@305.asc	P1_136	14.07.2022	14:43:00	1.23336	-930	1114	1.11228e+09	0.408006	2.27556e+06	0.403547	0.00204587	0.012055		20.449	0.0947323							-5.47461	0.220877
20220713@306.asc	P1_137	14.07.2022	14:46:00	1.23134	-930	1149	1.11489e+09	0.429256	2.28152e+06	0.423831	0.00204641	0.011444		20.4762	0.139642							-5.44809	0.220877
20220713@307.asc	P1_138	14.07.2022	14:49:00	1.23111	-930	1184	1.11376e+09	0.371322	2.27928e+06	0.365272	0.00204648	0.0107541		20.4771	0.0737915							-5.44723	0.220877
20220713@308.asc	P1_139	14.07.2022	14:52:00	1.23062	-930	1219	1.08879e+09	0.381341	2.22721e+06	0.372487	0.0020456	0.0127928		19.9977	0.106443							-5.91452	0.220877
20220713@309.asc	P1_140	14.07.2022	14:55:00	1.22845	-930	1254	1.09774e+09	0.369266	2.24511e+06	0.368753	0.00204522	0.0139947		19.7602	0.122284							-6.14595	0.220877
20220713@310.asc	P1_141	14.07.2022	14:58:00	1.2257	-930	1289	1.10465e+09	0.396229	2.25826e+06	0.390501	0.00204432	0.00986728		19.3987	0.12055							-6.4983	0.220877
20220713@311.asc	P1_142	14.07.2022	15:00:00	1.22443	-930	1324	1.09646e+09	0.36781	2.24101e+06	0.364409	0.00204386	0.0114521		19.4857	0.11444							-6.41346	0.220877
20220713@312.asc	P1_143	14.07.2022	15:03:00	1.22232	-930	1359	1.09041e+09	0.365313	2.22894e+06	0.362662	0.00204414	0.00821412		19.5721	0.107541							-6.32922	0.220877
20220713@313.asc	CCmb	14.07.2022	15:08:00	1.21966	-725	3668	1.09974e+09	0.381046	2.2578e+06	0.375596	0.00205303	0.0160503		23.9255	0.127928
20220713@314.asc	CCmb	14.07.2022	15:11:00	1.21725	-631	3693	1.10218e+09	0.377299	2.26357e+06	0.370772	0.00205373	0.0119145		24.0819	0.139947
20220713@315.asc	CCmb	14.07.2022	15:15:00	1.21357	-3578	3871	1.09223e+09	0.393862	2.24312e+06	0.389006	0.00205371	0.0112163		24.1866	0.0986728					Bias
20220713@316.asc	CCmb	14.07.2022	15:18:00	1.21549	-3512	3788	1.10045e+09	0.378079	2.25894e+06	0.373726	0.00205275	0.00827379		23.9397	0.114521	24.0334	0.124182	23.9762	0.110439	-4.69939
20220713@317.asc	P1_144	14.07.2022	15:23:00	1.21117	-1044	1434	1.09547e+09	0.420743	2.24008e+06	0.415164	0.00204486	0.0104689		19.6719	0.0821412							-6.34712	0.218527
20220713@318.asc	P1_145	14.07.2022	15:26:00	1.21005	-1044	1469	1.09306e+09	0.383526	2.23534e+06	0.381355	0.00204503	0.00922706		19.9483	0.160503							-6.0778	0.218527
20220713@319.asc	P1_146	14.07.2022	15:30:00	1.20745	-1017	1514	1.08151e+09	0.381149	2.2119e+06	0.375678	0.00204522	0.0130155		19.9578	0.119145							-6.06857	0.218527
20220713@320.asc	P1_147	14.07.2022	15:33:00	1.20449	-969	1549	1.08343e+09	0.35889	2.2161e+06	0.358061	0.00204544	0.0106512		19.9459	0.112163							-6.08016	0.218527
20220713@321.asc	P1_148	14.07.2022	15:36:00	1.2028	-969	1584	1.08259e+09	0.369021	2.21491e+06	0.36699	0.00204595	0.0120675		20.1983	0.0827379							-5.83422	0.218527
20220713@322.asc	P1_149	14.07.2022	15:39:00	1.20017	-969	1619	1.06989e+09	0.336126	2.18817e+06	0.332422	0.00204524	0.00987519		19.9845	0.104689							-6.04251	0.218527
20220713@323.asc	P1_150	14.07.2022	15:42:00	1.19976	-969	1654	1.06853e+09	0.365951	2.18492e+06	0.358383	0.0020448	0.0149959		19.6625	0.0922706							-6.35628	0.218527
20220713@324.asc	P1_151	14.07.2022	15:45:00	1.19581	-969	1689	1.06693e+09	0.378245	2.18182e+06	0.376754	0.00204496	0.0128773		19.8365	0.130155							-6.18679	0.218527
20220713@325.asc	P1_152	14.07.2022	15:48:00	1.19495	-1004	1715	1.06487e+09	0.379551	2.17727e+06	0.374821	0.00204464	0.0122623		19.7379	0.106512							-6.28281	0.218527
20220713@326.asc	P1_153	14.07.2022	15:52:00	1.19345	-845	1745	1.07218e+09	0.334337	2.19179e+06	0.32558	0.00204424	0.013715		19.3435	0.120675							-6.66716	0.218527
20220713@327.asc	CCmb	14.07.2022	15:56:00	1.18999	-556	3712	1.07425e+09	0.377868	2.20603e+06	0.375279	0.00205356	0.00766838		24.2088	0.0987519
20220713@328.asc	CCmb	14.07.2022	15:59:00	1.1951	-520	3808	1.07504e+09	0.337738	2.20726e+06	0.331649	0.00205319	0.00901379		24.1857	0.149959
20220713@329.asc	CCmb	14.07.2022	16:03:00	1.19439	-523	3862	1.06937e+09	0.34356	2.19612e+06	0.334752	0.00205367	0.0148906		24.1068	0.128773					Bias
20220713@330.asc	CCmb	14.07.2022	16:06:00	1.19258	-606	3855	1.06135e+09	0.332954	2.17988e+06	0.332518	0.00205387	0.0113758		24.1239	0.122623	24.1563	0.048689	24.0949	0.109264	-4.58402
Session S2
HLK2_CCmb@1.asc	CCmb	01.12.2022	09:21:00	1.07835	-3347	-2958	1.65453e+09	0.828134	3.39481e+06	0.819909	0.00205185	0.0101627		23.2225	0.101627
HLK2_CCmb@2.asc	CCmb	01.12.2022	09:23:00	1.07696	-3329	-2911	1.6488e+09	0.782182	3.3832e+06	0.770458	0.00205195	0.0153041		23.2979	0.153041
HLK2_CCmb@3.asc	CCmb	01.12.2022	09:25:00	1.07528	-3296	-2940	1.64383e+09	0.852352	3.37293e+06	0.843562	0.0020519	0.0103012		23.3414	0.103012
HLK2_CCmb@4.asc	CCmb	01.12.2022	09:28:00	1.0779	-2743	-5512	1.65318e+09	0.707792	3.39289e+06	0.70223	0.00205235	0.0112001		23.3817	0.112001
HLK2_CCmb@5.asc	CCmb	01.12.2022	09:31:00	1.07118	-2969	-7016	1.65964e+09	0.719379	3.40525e+06	0.717745	0.00205181	0.0130896		23.1803	0.130896
HLK2_CCmb@6.asc	CCmb	01.12.2022	09:33:00	1.07392	-1262	-7600	1.66599e+09	0.825041	3.41868e+06	0.812631	0.00205207	0.0151924		23.3326	0.151924
HLK2_CCmb@7.asc	CCmb	01.12.2022	09:37:00	1.08068	896	-6233	1.67602e+09	0.884886	3.44116e+06	0.871217	0.00205321	0.0157496		23.8388	0.157496
HLK2_CCmb@8.asc	CCmb	01.12.2022	09:40:00	1.08248	1415	-2498	1.67921e+09	0.78751	3.44654e+06	0.78212	0.00205248	0.0119685		23.4774	0.119685
HLK2_CCmb@9.asc	CCmb	01.12.2022	09:42:00	1.08361	1456	-1460	1.6604e+09	0.806375	3.40665e+06	0.792728	0.00205174	0.0148607		23.046	0.148607					True VSMOW
HLK2_CCmb@10.asc	CCmb	01.12.2022	09:45:00	1.08699	1584	2019	1.66842e+09	0.762281	3.42351e+06	0.75334	0.00205196	0.0117929		23.3475	0.117929					CCMb
HLK2_CCmb@11.asc	CCmb	01.12.2022	09:48:00	1.08898	-1460	4608	1.65597e+09	0.859512	3.39804e+06	0.849488	0.00205202	0.0127427		23.3885	0.127427					28.81
HLK2_CCmb@12.asc	CCmb	01.12.2022	09:53:00	1.0832	-1398	4671	1.63584e+09	0.779775	3.35605e+06	0.768857	0.0020516	0.0141934		23.2293	0.141934					Bias
HLK2_CCmb@13.asc	CCmb	01.12.2022	09:56:00	1.07482	-3742	1612	1.66013e+09	0.816021	3.40756e+06	0.802969	0.00205262	0.0151123		23.6048	0.151123	23.3607	0.1992			-5.2979
HLK2_Mt2@1.asc	HLK2-Mt2	01.12.2022	10:06:00	1.05654	-961	3738	1.60089e+09	0.813883	3.26818e+06	0.802338	0.0020415	0.0162094		18.0579	0.162094							-7.33069	0.326896
HLK2_Mt2@2.asc	HLK2-Mt2	01.12.2022	10:08:00	1.05105	-961	3698	1.59553e+09	0.826569	3.25813e+06	0.812714	0.00204207	0.0168766		18.3736	0.168766							-7.03259	0.326896
HLK2_Mt2@3.asc	HLK2-Mt2	01.12.2022	10:10:00	1.04493	-1001	3658	1.58466e+09	0.804332	3.23245e+06	0.791848	0.00203987	0.0130357		17.3437	0.130357							-8.0468	0.326896
HLK2_Mt2@4.asc	HLK2-Mt2	01.12.2022	10:12:00	1.04092	-1001	3618	1.58613e+09	0.884545	3.23771e+06	0.869163	0.0020413	0.0159658		17.9661	0.159658							-7.42325	0.326896
HLK2_Mt2@5.asc	HLK2-Mt2	01.12.2022	10:15:00	1.03934	-954	3587	1.58916e+09	0.829794	3.24574e+06	0.813672	0.00204246	0.0179147		18.62	0.179147							-6.795	0.326896
HLK2_Mt2@6.asc	HLK2-Mt2	01.12.2022	10:17:00	1.03802	-902	3523	1.58538e+09	0.812019	3.23614e+06	0.799905	0.00204126	0.0148869		18.0895	0.148869							-7.31456	0.326896
HLK2_Mt2@7.asc	HLK2-Mt2	01.12.2022	10:19:00	1.03735	-910	3468	1.58739e+09	0.814424	3.24107e+06	0.801859	0.00204179	0.0145378		18.3678	0.145378							-7.04119	0.326896
HLK2_Mt2@8.asc	HLK2-Mt2	01.12.2022	10:21:00	1.036	-910	3428	1.58712e+09	0.743099	3.24138e+06	0.732871	0.00204233	0.0126116		18.4515	0.126116							-6.94583	0.326896
HLK2_Mt2@9.asc	HLK2-Mt2	01.12.2022	10:24:00	1.02807	-910	3388	1.57508e+09	0.797038	3.21434e+06	0.787663	0.00204077	0.0150856		17.7822	0.150856							-7.6036	0.326896
HLK2_Mt2@10.asc	HLK2-Mt2	01.12.2022	10:26:00	1.02894	-964	3305	1.55455e+09	0.861168	3.17362e+06	0.847005	0.00204154	0.015851		18.0946	0.15851							-7.29166	0.326896
HLK2_CCmb@14.asc	CCmb	01.12.2022	10:30:00	1.02612	-1259	4420	1.55997e+09	0.806503	3.20196e+06	0.796408	0.00205261	0.0150798		23.6117	0.150798
HLK2_CCmb@15.asc	CCmb	01.12.2022	10:33:00	1.02597	-1200	4549	1.54662e+09	0.837406	3.17419e+06	0.82222	0.00205238	0.0185521		23.4488	0.185521
HLK2_CCmb@16.asc	CCmb	01.12.2022	10:35:00	1.02312	1545	1992	1.55545e+09	0.851507	3.19165e+06	0.840164	0.00205194	0.0150328		23.3252	0.150328					Bias
HLK2_CCmb@17.asc	CCmb	01.12.2022	10:37:00	1.02169	1557	1974	1.53701e+09	0.807502	3.15508e+06	0.799812	0.00205276	0.015751		23.6921	0.15751	23.5194	0.164353	23.456	0.163448	-5.20522
HLK2_Mt2@11.asc	HLK2-Mt2	01.12.2022	10:44:00	1.01752	-949	3272	1.55196e+09	0.842683	3.17019e+06	0.831251	0.00204273	0.0159612		18.7064	0.159612							-6.79788	0.295542
HLK2_Mt2@12.asc	HLK2-Mt2	01.12.2022	10:46:00	1.01512	-927	3243	1.52127e+09	0.807969	3.10757e+06	0.799115	0.00204277	0.0133346		18.7312	0.133346							-6.78721	0.295542
HLK2_Mt2@13.asc	HLK2-Mt2	01.12.2022	10:48:00	1.0132	-942	3196	1.55771e+09	0.800132	3.17898e+06	0.78986	0.00204083	0.0133611		17.7007	0.133611							-7.79789	0.295542
HLK2_Mt2@14.asc	HLK2-Mt2	01.12.2022	10:50:00	1.0114	-923	3137	1.53642e+09	0.826971	3.13905e+06	0.818338	0.00204312	0.0125603		18.8564	0.125603							-6.66454	0.295542
HLK2_Mt2@15.asc	HLK2-Mt2	01.12.2022	10:53:00	1.0081	-923	3097	1.53658e+09	0.85925	3.13847e+06	0.845969	0.00204253	0.0160113		18.7646	0.160113							-6.75994	0.295542
HLK2_Mt2@16.asc	HLK2-Mt2	01.12.2022	10:55:00	1.00716	-923	3057	1.53303e+09	0.796836	3.13085e+06	0.786071	0.00204228	0.0131228		18.5848	0.131228							-6.93256	0.295542
HLK2_Mt2@17.asc	HLK2-Mt2	01.12.2022	10:57:00	1.0034	-923	3017	1.52501e+09	0.837445	3.11314e+06	0.824723	0.00204142	0.0160502		18.0458	0.160502							-7.45994	0.295542
HLK2_Mt2@18.asc	HLK2-Mt2	01.12.2022	10:59:00	1.001	-923	2977	1.51125e+09	0.8836	3.08814e+06	0.872857	0.00204346	0.0134945		19.0288	0.134945							-6.49888	0.295542
HLK2_Mt2@19.asc	HLK2-Mt2	01.12.2022	11:02:00	0.99961	-896	2933	1.50027e+09	0.829858	3.06423e+06	0.819454	0.00204248	0.0138124		18.6172	0.138124							-6.91824	0.295542
HLK2_Mt2@20.asc	HLK2-Mt2	01.12.2022	11:04:00	0.998483	-896	2893	1.49742e+09	0.831203	3.05902e+06	0.820687	0.00204288	0.0148309		18.756	0.148309							-6.76646	0.295542
HLK2_CCmb@18.asc	CCmb	01.12.2022	11:08:00	0.995516	-1226	4350	1.496e+09	0.770258	3.07078e+06	0.76186	0.00205268	0.0129277		23.695	0.129277
HLK2_CCmb@19.asc	CCmb	01.12.2022	11:11:00	0.99454	-1287	4305	1.49318e+09	0.823099	3.06519e+06	0.815147	0.00205281	0.0198146		23.643	0.198146
HLK2_CCmb@20.asc	CCmb	01.12.2022	11:13:00	0.992137	1746	1992	1.51191e+09	0.825453	3.10335e+06	0.814212	0.00205264	0.0175405		23.766	0.175405					Bias
HLK2_CCmb@21.asc	CCmb	01.12.2022	11:15:00	0.989884	1754	1822	1.49835e+09	0.775195	3.07506e+06	0.76453	0.00205232	0.0128301		23.5048	0.128301	23.6522	0.110426	23.5858	0.147771	-5.07898
HLK2_Mt2@21.asc	HLK2-Mt2	01.12.2022	11:20:00	0.985753	-944	2850	1.45987e+09	0.822092	2.98058e+06	0.813377	0.0020417	0.0156776		18.2153	0.156776							-7.36021	0.229769
HLK2_Mt2@22.asc	HLK2-Mt2	01.12.2022	11:23:00	0.984889	-944	2810	1.46302e+09	0.811908	2.98968e+06	0.800205	0.00204353	0.0163573		19.0693	0.163573							-6.52659	0.229769
HLK2_Mt2@23.asc	HLK2-Mt2	01.12.2022	11:25:00	0.983425	-944	2770	1.47473e+09	0.807779	3.01258e+06	0.798623	0.00204282	0.0134346		18.5917	0.134346							-6.99423	0.229769
HLK2_Mt2@24.asc	HLK2-Mt2	01.12.2022	11:27:00	0.982148	-944	2730	1.37522e+09	0.257172	2.81098e+06	0.250733	0.00204403	0.0120551		19.2826	0.120551							-6.30052	0.229769
HLK2_Mt2@25.asc	HLK2-Mt2	01.12.2022	11:29:00	0.979707	-944	2690	1.46751e+09	0.816263	2.99882e+06	0.805682	0.0020435	0.0170272		19.0729	0.170272							-6.52218	0.229769
HLK2_Mt2@26.asc	HLK2-Mt2	01.12.2022	11:31:00	0.977529	-944	2650	1.46526e+09	0.791092	2.99372e+06	0.778445	0.00204316	0.0223567		18.9265	0.223567							-6.6675	0.229769
HLK2_Mt2@27.asc	HLK2-Mt2	01.12.2022	11:34:00	0.976516	-944	2610	1.45918e+09	0.836464	2.97981e+06	0.824336	0.00204215	0.0179799		18.3384	0.179799							-7.2444	0.229769
HLK2_Mt2@28.asc	HLK2-Mt2	01.12.2022	11:36:00	0.9743	-984	2570	1.46134e+09	0.822497	2.98544e+06	0.810902	0.00204297	0.0154958		18.7827	0.154958							-6.83122	0.229769
HLK2_Mt2@29.asc	HLK2-Mt2	01.12.2022	11:38:00	0.972498	-1036	2541	1.46598e+09	0.820135	2.99248e+06	0.806539	0.00204131	0.0171791		18.1465	0.171791							-7.44561	0.229769
HLK2_Mt2@30.asc	HLK2-Mt2	01.12.2022	11:40:00	0.972761	-1036	2501	1.46586e+09	0.817572	2.99299e+06	0.808571	0.00204182	0.0116293		18.3	0.116293							-7.29007	0.229769
HLK2_CCmb@22.asc	CCmb	01.12.2022	11:47:00	0.968179	1628	2000	1.43698e+09	0.827425	2.94997e+06	0.816111	0.00205293	0.0160356		23.794	0.160356
HLK2_CCmb@23.asc	CCmb	01.12.2022	11:49:00	0.966489	1624	1920	1.434e+09	0.802399	2.94379e+06	0.78561	0.0020529	0.020093		23.7874	0.20093
HLK2_CCmb@24.asc	CCmb	01.12.2022	11:51:00	0.96495	-1761	4639	1.41606e+09	0.766313	2.9067e+06	0.754608	0.00205269	0.0159265		23.5412	0.159265					Bias
HLK2_CCmb@25.asc	CCmb	01.12.2022	11:54:00	0.963147	-1724	4541	1.42302e+09	0.785162	2.92155e+06	0.776367	0.00205309	0.0154447		23.7996	0.154447	23.7306	0.126333	23.6914	0.114884	-4.97635
HLK2_Mt2@31.asc	HLK2-Mt2	01.12.2022	12:01:00	0.960294	-1045	2456	1.44095e+09	0.796708	2.94359e+06	0.784308	0.00204284	0.0218576		18.6836	0.218576							-6.89283	0.166587
HLK2_Mt2@32.asc	HLK2-Mt2	01.12.2022	12:04:00	0.957703	-1045	2416	1.42227e+09	0.787005	2.9045e+06	0.783198	0.00204216	0.0133773		18.4934	0.133773							-7.07806	0.166587
HLK2_Mt2@33.asc	HLK2-Mt2	01.12.2022	12:06:00	0.8969	-1045	2376	1.43091e+09	0.816391	2.92308e+06	0.810316	0.00204282	0.0114214		18.6825	0.114214							-6.894	0.166587
HLK2_Mt2@34.asc	HLK2-Mt2	01.12.2022	12:08:00	0.896736	-1045	2336	1.42946e+09	0.777398	2.92011e+06	0.769332	0.00204282	0.0127784		18.8406	0.127784							-6.76564	0.166587
HLK2_Mt2@35.asc	HLK2-Mt2	01.12.2022	12:10:00	0.896407	-1021	2243	1.42505e+09	0.799142	2.90947e+06	0.789696	0.00204168	0.0144796		18.1392	0.144796							-7.45551	0.166587
HLK2_Mt2@36.asc	HLK2-Mt2	01.12.2022	12:12:00	0.895695	-1021	2203	1.42313e+09	0.795214	2.90362e+06	0.77952	0.00204034	0.0172544		17.5147	0.172544							-8.06787	0.166587
HLK2_Mt2@37.asc	HLK2-Mt2	01.12.2022	12:15:00	0.892703	-989	2171	1.42655e+09	0.752899	2.91251e+06	0.739477	0.00204167	0.0174511		18.1944	0.174511							-7.40131	0.166587
HLK2_Mt2@38.asc	HLK2-Mt2	01.12.2022	12:17:00	0.893549	-953	2135	1.42231e+09	0.7683	2.90305e+06	0.758081	0.00204111	0.0150713		18.0042	0.150713							-7.58921	0.166587
HLK2_Mt2@39.asc	HLK2-Mt2	01.12.2022	12:19:00	0.892813	-971	2037	1.43385e+09	0.76913	2.9295e+06	0.754076	0.00204313	0.018307		18.883	0.18307							-6.72125	0.166587
HLK2_Mt2@40.asc	HLK2-Mt2	01.12.2022	12:21:00	0.890996	-915	1999	1.42282e+09	0.744263	2.90683e+06	0.732111	0.00204303	0.0174695		18.8101	0.174695							-6.7821	0.166587
HLK2_CCmb@26.asc	CCmb	01.12.2022	12:25:00	0.891138	-3850	1665	1.41879e+09	0.746186	2.91189e+06	0.736663	0.0020524	0.0149647		23.5584	0.149647
HLK2_CCmb@27.asc	CCmb	01.12.2022	12:27:00	0.890647	-3839	1712	1.40276e+09	0.792981	2.87927e+06	0.784819	0.00205259	0.0140451		23.5747	0.140451
HLK2_CCmb@28.asc	CCmb	01.12.2022	12:30:00	0.888116	1777	1867	1.4211e+09	0.795833	2.91701e+06	0.787517	0.00205266	0.014742		23.6388	0.14742					Bias
HLK2_CCmb@29.asc	CCmb	01.12.2022	12:32:00	0.887041	1704	1861	1.41981e+09	0.731071	2.91495e+06	0.725939	0.00205308	0.0142887		23.7343	0.142887	23.6265	0.0797856	23.6786	0.0832933	-4.98881
HLK2_Mt2@41.asc	HLK2-Mt2	01.12.2022	12:40:00	0.881418	-1040	2296	1.3847e+09	0.739806	2.82565e+06	0.731188	0.00204063	0.012049		17.8043	0.12049							-7.7768	0.355553
HLK2_Mt2@42.asc	HLK2-Mt2	01.12.2022	12:42:00	0.881638	-964	2076	1.39911e+09	0.741177	2.85977e+06	0.729955	0.00204401	0.0159819		19.3247	0.159819							-6.30488	0.355553
HLK2_Mt2@43.asc	HLK2-Mt2	01.12.2022	12:45:00	0.881429	-907	1952	1.41747e+09	0.737097	2.89477e+06	0.727347	0.00204224	0.0128231		18.3248	0.128231							-7.30299	0.355553
HLK2_Mt2@44.asc	HLK2-Mt2	01.12.2022	12:47:00	0.881994	-907	1912	1.41132e+09	0.69649	2.8848e+06	0.688014	0.00204405	0.0192694		19.34	0.192694							-6.3042	0.355553
HLK2_Mt2@45.asc	HLK2-Mt2	01.12.2022	12:49:00	0.881534	-907	1872	1.39684e+09	0.716815	2.85558e+06	0.7053	0.00204434	0.0152874		19.6526	0.152874							-6.00695	0.355553
HLK2_Mt2@46.asc	HLK2-Mt2	01.12.2022	12:51:00	0.880183	-890	1829	1.39191e+09	0.629647	2.84525e+06	0.619322	0.00204415	0.013345		19.5327	0.13345							-6.09974	0.355553
HLK2_Mt2@47.asc	HLK2-Mt2	01.12.2022	12:54:00	0.878684	-1005	1789	1.36765e+09	0.788452	2.79388e+06	0.776162	0.00204285	0.0158503		18.9396	0.158503							-6.6701	0.355553
HLK2_Mt2@48.asc	HLK2-Mt2	01.12.2022	12:56:00	0.877796	-1019	1749	1.3504e+09	0.824148	2.75724e+06	0.814663	0.00204181	0.0132347		18.1355	0.132347							-7.47807	0.355553
HLK2_Mt2@49.asc	HLK2-Mt2	01.12.2022	12:58:00	0.877033	-1019	1709	1.34998e+09	0.777743	2.75714e+06	0.767206	0.00204238	0.0123728		18.4538	0.123728							-7.16414	0.355553
HLK2_Mt2@50.asc	HLK2-Mt2	01.12.2022	13:00:00	0.876338	-1019	1669	1.37525e+09	0.818009	2.81116e+06	0.810528	0.00204413	0.0136702		19.3245	0.136702							-6.31382	0.355553
HLK2_CCmb@30.asc	CCmb	01.12.2022	13:05:00	0.876551	1612	2078	1.37738e+09	0.75463	2.82769e+06	0.745479	0.00205297	0.0117522		23.7254	0.117522
HLK2_CCmb@31.asc	CCmb	01.12.2022	13:08:00	0.874409	1782	1962	1.39951e+09	0.695752	2.87208e+06	0.689024	0.00205223	0.0146189		23.5233	0.146189
HLK2_CCmb@32.asc	CCmb	01.12.2022	13:12:00	0.872699	-1238	4264	1.39021e+09	0.701	2.85429e+06	0.694451	0.00205316	0.0131919		23.8438	0.131919					Bias
HLK2_CCmb@33.asc	CCmb	01.12.2022	13:14:00	0.871971	-1205	4608	1.37153e+09	0.70747	2.81577e+06	0.698741	0.00205303	0.014464		23.9758	0.14464	23.7671	0.192018	23.6968	0.177776	-4.97104
HLK2_Mt2@51.asc	HLK2-Mt2	01.12.2022	13:35:00	0.865901	-986	1622	1.35604e+09	0.764381	2.77245e+06	0.756677	0.00204453	0.014243		19.6306	0.14243							-6.03655	0.457876
HLK2_Mt2@52.asc	HLK2-Mt2	01.12.2022	13:37:00	0.865153	-986	1582	1.36513e+09	0.720485	2.79064e+06	0.711848	0.00204425	0.0146503		19.4142	0.146503							-6.2679	0.457876
HLK2_Mt2@53.asc	HLK2-Mt2	01.12.2022	13:39:00	0.865255	-946	1542	1.35507e+09	0.622005	2.77142e+06	0.614164	0.00204524	0.0300061		20.0194	0.300061							-5.66593	0.457876
HLK2_Mt2@54.asc	HLK2-Mt2	01.12.2022	13:41:00	0.864295	-906	1502	1.36494e+09	0.715017	2.79132e+06	0.706593	0.00204502	0.013086		20.0014	0.13086							-5.698	0.457876
HLK2_Mt2@55.asc	HLK2-Mt2	01.12.2022	13:43:00	0.863519	-906	1462	1.3822e+09	0.622225	2.82798e+06	0.612826	0.00204603	0.0163832		20.2876	0.163832							-5.39861	0.457876
HLK2_Mt2@56.asc	HLK2-Mt2	01.12.2022	13:46:00	0.863378	-906	1422	1.38887e+09	0.686583	2.84124e+06	0.675185	0.00204574	0.0172828		20.2863	0.172828							-5.3838	0.457876
HLK2_Mt2@57.asc	HLK2-Mt2	01.12.2022	13:48:00	0.863109	-906	1382	1.39326e+09	0.666906	2.84935e+06	0.657402	0.00204512	0.0150858		19.8478	0.150858							-5.81406	0.457876
HLK2_Mt2@58.asc	HLK2-Mt2	01.12.2022	13:50:00	0.860793	-862	1257	1.39754e+09	0.620702	2.85689e+06	0.607154	0.00204425	0.0173818		19.5105	0.173818							-6.14503	0.457876
HLK2_Mt2@59.asc	HLK2-Mt2	01.12.2022	13:52:00	0.86075	-862	1217	1.4053e+09	0.605179	2.87374e+06	0.594275	0.00204495	0.0138791		19.7412	0.138791							-5.90154	0.457876
HLK2_Mt2@60.asc	HLK2-Mt2	01.12.2022	13:55:00	0.860643	-902	1177	1.38461e+09	0.733312	2.83172e+06	0.721215	0.00204516	0.0163523		19.8032	0.163523							-5.83451	0.457876
HLK2_CCmb@34.asc	CCmb	01.12.2022	13:58:00	0.857987	1890	1849	1.36862e+09	0.677588	2.80831e+06	0.663194	0.00205196	0.0165704		23.2784	0.165704
HLK2_CCmb@35.asc	CCmb	01.12.2022	14:00:00	0.856647	1834	1953	1.37946e+09	0.609813	2.8315e+06	0.599808	0.00205263	0.0178555		23.7194	0.178555
HLK2_CCmb@36.asc	CCmb	01.12.2022	14:04:00	0.858264	-3764	1527	1.33906e+09	0.763716	2.74851e+06	0.75711	0.00205258	0.0129905		23.583	0.129905					Bias
HLK2_CCmb@37.asc	CCmb	01.12.2022	14:06:00	0.857505	-3906	1522	1.35841e+09	0.720013	2.78934e+06	0.706618	0.00205342	0.0177954		23.9158	0.177954	23.6241	0.267956	23.6956	0.228938	-4.97221
HLK2_Mt2@61.asc	HLK2-Mt2	01.12.2022	14:13:00	0.854582	-891	1355	1.3473e+09	0.72635	2.75562e+06	0.719015	0.00204531	0.0112838		19.863	0.112838							-5.70377	0.360699
HLK2_Mt2@62.asc	HLK2-Mt2	01.12.2022	14:16:00	0.852136	-891	1315	1.34695e+09	0.656229	2.75243e+06	0.645859	0.00204348	0.0146365		18.9623	0.146365							-6.5651	0.360699
HLK2_Mt2@63.asc	HLK2-Mt2	01.12.2022	14:18:00	0.855209	-923	1131	1.32458e+09	0.689108	2.70788e+06	0.682656	0.00204434	0.0151909		19.3938	0.151909							-6.10827	0.360699
HLK2_Mt2@64.asc	HLK2-Mt2	01.12.2022	14:20:00	0.855065	-912	1076	1.30907e+09	0.738825	2.67592e+06	0.729859	0.00204415	0.0125001		19.4946	0.125001							-5.9883	0.360699
HLK2_Mt2@65.asc	HLK2-Mt2	01.12.2022	14:22:00	0.849239	-916	1024	1.34685e+09	0.697007	2.75295e+06	0.683964	0.00204401	0.0169824		19.2017	0.169824							-6.27874	0.360699
HLK2_Mt2@66.asc	HLK2-Mt2	01.12.2022	14:25:00	0.848707	-916	984	1.35734e+09	0.703468	2.77535e+06	0.696851	0.00204471	0.017942		19.5187	0.17942							-5.95676	0.360699
HLK2_Mt2@67.asc	HLK2-Mt2	01.12.2022	14:27:00	0.846984	-956	944	1.36156e+09	0.597442	2.78344e+06	0.586588	0.00204431	0.0176722		19.239	0.176722							-6.22732	0.360699
HLK2_Mt2@68.asc	HLK2-Mt2	01.12.2022	14:29:00	0.847421	-956	904	1.36337e+09	0.685401	2.7871e+06	0.675029	0.0020443	0.01621		19.2552	0.1621							-6.21972	0.360699
HLK2_Mt2@69.asc	HLK2-Mt2	01.12.2022	14:31:00	0.846627	-956	864	1.34608e+09	0.628023	2.75285e+06	0.622834	0.0020451	0.0120341		19.7669	0.120341							-5.69353	0.360699
HLK2_Mt2@70.asc	HLK2-Mt2	01.12.2022	14:34:00	0.846884	-956	824	1.34136e+09	0.656463	2.74354e+06	0.650301	0.00204535	0.010661		19.7692	0.10661							-5.67936	0.360699
HLK2_CCmb@38.asc	CCmb	01.12.2022	14:38:00	0.847687	-3956	1620	1.32221e+09	0.734296	2.71434e+06	0.726449	0.0020529	0.0130125		23.6234	0.130125
HLK2_CCmb@39.asc	CCmb, grain boundary	01.12.2022	14:41:00	0.846685	-3930	1576	1.30036e+09	0.529231	2.6621e+06	0.525234	0.00204721	0.011056	21.0466		0.11056
HLK2_CCmb@40.asc	CCmb	01.12.2022	14:43:00	0.84667	-3830	1513	1.35025e+09	0.623044	2.77143e+06	0.612699	0.00205256	0.0175239		23.5907	0.175239
HLK2_CCmb@41.asc	CCmb, grain boundary	01.12.2022	14:45:00	0.845626	-3746	1565	1.35075e+09	0.706965	2.77085e+06	0.693679	0.00205137	0.0150588	22.9547		0.150588
HLK2_CCmb@42.asc	CCmb	01.12.2022	14:51:00	0.843709	-3958	1528	1.33744e+09	0.624682	2.74513e+06	0.617585	0.00205254	0.0117342		23.7122	0.117342					Bias
HLK2_CCmb@43.asc	CCmb	01.12.2022	14:53:00	0.842617	-3942	1497	1.33172e+09	0.629172	2.73327e+06	0.621818	0.00205245	0.0191016		23.6979	0.191016	23.656	0.0584407	23.6401	0.18035	-5.02621
HLK2_Mt2@71.asc	HLK2-Mt2	01.12.2022	15:00:00	0.837327	-959	784	1.26169e+09	0.536722	2.57912e+06	0.525126	0.00204419	0.0158654		19.3299	0.158654							-6.36345	0.261472
HLK2_Mt2@72.asc	HLK2-Mt2	01.12.2022	15:02:00	0.837908	-1004	750	1.28846e+09	0.748721	2.6332e+06	0.744143	0.00204369	0.0114543		19.0987	0.114543							-6.58877	0.261472
HLK2_Mt2@73.asc	HLK2-Mt2	01.12.2022	15:04:00	0.838439	-1044	710	1.28413e+09	0.717697	2.62255e+06	0.70816	0.00204229	0.0143951		18.5256	0.143951							-7.14721	0.261472
HLK2_Mt2@74.asc	HLK2-Mt2	01.12.2022	15:06:00	0.838479	-1044	670	1.28524e+09	0.719279	2.6283e+06	0.707564	0.00204502	0.0150355		19.775	0.150355							-5.92975	0.261472
HLK2_Mt2@75.asc	HLK2-Mt2	01.12.2022	15:09:00	0.837538	-1004	630	1.28881e+09	0.700929	2.63425e+06	0.693373	0.00204395	0.0142256		19.3673	0.142256							-6.32699	0.261472
HLK2_Mt2@76.asc	HLK2-Mt2	01.12.2022	15:11:00	0.836317	-1004	590	1.30824e+09	0.664991	2.67384e+06	0.655588	0.00204387	0.014759		19.2721	0.14759							-6.41979	0.261472
HLK2_Mt2@77.asc	HLK2-Mt2	01.12.2022	15:13:00	0.835435	-1004	550	1.31655e+09	0.644578	2.69166e+06	0.63168	0.0020445	0.0169085		19.5971	0.169085							-6.1031	0.261472
HLK2_Mt2@78.asc	HLK2-Mt2	01.12.2022	15:15:00	0.835168	-975	509	1.33933e+09	0.599921	2.73725e+06	0.587433	0.00204376	0.0153676		19.2598	0.153676							-6.43175	0.261472
HLK2_Mt2@79.asc	HLK2-Mt2	01.12.2022	15:18:00	0.833979	-985	471	1.31377e+09	0.667404	2.68347e+06	0.652521	0.0020426	0.017447		18.5955	0.17447							-7.07907	0.261472
HLK2_Mt2@80.asc	HLK2-Mt2	01.12.2022	15:20:00	0.831893	-1022	417	1.3408e+09	0.521808	2.74038e+06	0.511604	0.00204385	0.0157305		19.241	0.157305							-6.45012	0.261472
HLK2_CCmb@44.asc	CCmb	01.12.2022	15:24:00	0.833149	1752	1779	1.30503e+09	0.64136	2.67961e+06	0.636718	0.0020533	0.0123908		23.8425	0.123908
HLK2_CCmb@45.asc	CCmb	01.12.2022	15:26:00	0.83208	1811	1754	1.32879e+09	0.610611	2.72806e+06	0.599116	0.00205306	0.0158		23.8536	0.158
HLK2_CCmb@46.asc	CCmb	01.12.2022	15:29:00	0.83211	1568	1911	1.30339e+09	0.691202	2.67593e+06	0.683048	0.00205307	0.0135751		23.9752	0.135751					Bias
HLK2_CCmb@47.asc	CCmb	01.12.2022	15:31:00	0.830181	1487	1974	1.31606e+09	0.559109	2.70126e+06	0.545413	0.00205257	0.0161145		23.6859	0.161145	23.8393	0.118654	23.7477	0.130736	-4.92161
HLK2_Mt2@81.asc	HLK2-Mt2	01.12.2022	15:41:00	0.829704	-1019	379	1.30881e+09	0.621086	2.67467e+06	0.614517	0.0020436	0.0106453		19.2606	0.106453							-6.58794	0.28191
HLK2_Mt2@82.asc	HLK2-Mt2	01.12.2022	15:43:00	0.82817	-1019	339	1.30551e+09	0.635599	2.66998e+06	0.623424	0.00204518	0.0188453		19.8471	0.188453							-6.01655	0.28191
HLK2_Mt2@83.asc	HLK2-Mt2	01.12.2022	15:45:00	0.827956	-1019	299	1.30261e+09	0.622328	2.66403e+06	0.6134	0.00204517	0.0156865		19.8935	0.156865							-5.97136	0.28191
HLK2_Mt2@84.asc	HLK2-Mt2	01.12.2022	15:47:00	0.828051	-1019	259	1.31312e+09	0.665271	2.68548e+06	0.652884	0.00204513	0.016037		19.8744	0.16037							-5.98988	0.28191
HLK2_Mt2@85.asc	HLK2-Mt2	01.12.2022	15:50:00	0.827299	-1028	215	1.28983e+09	0.621145	2.63736e+06	0.607594	0.00204476	0.0191818		19.7576	0.191818							-6.10375	0.28191
HLK2_Mt2@86.asc	HLK2-Mt2	01.12.2022	15:52:00	0.825775	-1027	157	1.31054e+09	0.611605	2.67879e+06	0.599367	0.00204405	0.0151603		19.4523	0.151603							-6.40122	0.28191
HLK2_Mt2@87.asc	HLK2-Mt2	01.12.2022	15:54:00	0.824183	-1027	117	1.3277e+09	0.605683	2.71279e+06	0.594544	0.00204324	0.0161096		18.7984	0.161096							-7.03833	0.28191
HLK2_Mt2@88.asc	HLK2-Mt2	01.12.2022	15:56:00	0.823867	-1027	77	1.32918e+09	0.483921	2.71817e+06	0.474916	0.00204501	0.0186079		19.8165	0.186079							-6.04632	0.28191
HLK2_Mt2@89.asc	HLK2-Mt2	01.12.2022	15:58:00	0.823274	-1054	30	1.30726e+09	0.556848	2.67317e+06	0.547181	0.00204487	0.0160193		19.85	0.160193							-6.01373	0.28191
HLK2_Mt2@90.asc	HLK2-Mt2	01.12.2022	16:01:00	0.825577	-1056	-24	1.291e+09	0.656806	2.63991e+06	0.646159	0.00204488	0.014173		19.7425	0.14173							-6.1184	0.28191
HLK2_CCmb@48.asc	CCmb	01.12.2022	16:04:00	0.825373	1483	-1274	1.31587e+09	0.547098	2.70208e+06	0.538411	0.00205347	0.0146066		24.0214	0.146066
HLK2_CCmb@49.asc	CCmb	01.12.2022	16:06:00	0.824596	1544	-1331	1.32115e+09	0.638606	2.71286e+06	0.630703	0.00205342	0.0134347		24.0864	0.134347
HLK2_CCmb@50.asc	CCmb	01.12.2022	16:11:00	0.824205	-3469	-2767	1.314e+09	0.539412	2.69777e+06	0.530368	0.00205311	0.0187057		23.8873	0.187057					Bias
HLK2_CCmb@51.asc	CCmb	01.12.2022	16:14:00	0.823663	-3410	-2770	1.29591e+09	0.589665	2.66142e+06	0.585079	0.00205372	0.0118657		24.1012	0.118657	24.0241	0.0975368	23.9317	0.140955	-4.74268
HLK2_Mt2@91.asc	HLK2-Mt2	01.12.2022	16:20:00	0.820207	-1074	-67	1.26061e+09	0.479103	2.57603e+06	0.475226	0.00204348	0.0116745		19.2788	0.116745							-6.59895	0.281468
HLK2_Mt2@92.asc	HLK2-Mt2	01.12.2022	16:22:00	0.821711	-1129	-109	1.22853e+09	0.683801	2.51293e+06	0.674532	0.00204549	0.0147996		20.1587	0.147996							-5.7417	0.281468
HLK2_Mt2@93.asc	HLK2-Mt2	01.12.2022	16:25:00	0.822876	-1089	-149	1.22381e+09	0.754543	2.50219e+06	0.74841	0.00204461	0.0129031		19.6074	0.129031							-6.27879	0.281468
HLK2_Mt2@94.asc	HLK2-Mt2	01.12.2022	16:27:00	0.820741	-1058	-190	1.2427e+09	0.545899	2.54134e+06	0.537047	0.00204503	0.0162185		19.831	0.162185							-6.06097	0.281468
HLK2_Mt2@95.asc	HLK2-Mt2	01.12.2022	16:29:00	0.816637	-1074	-231	1.27502e+09	0.456169	2.60813e+06	0.443513	0.00204557	0.0167235		19.9928	0.167235							-5.90333	0.281468
HLK2_Mt2@96.asc	HLK2-Mt2	01.12.2022	16:31:00	0.817734	-1074	-271	1.2808e+09	0.510154	2.61973e+06	0.501138	0.00204539	0.0148034		20.1159	0.148034							-5.78342	0.281468
HLK2_Mt2@97.asc	HLK2-Mt2	01.12.2022	16:34:00	0.817668	-1074	-311	1.27393e+09	0.498127	2.60533e+06	0.4915	0.00204513	0.0148764		19.8972	0.148764							-5.99644	0.281468
HLK2_Mt2@98.asc	HLK2-Mt2	01.12.2022	16:36:00	0.814068	-1034	-351	1.30119e+09	0.487949	2.66022e+06	0.478578	0.00204446	0.0209845		19.6609	0.209845							-6.22665	0.281468
HLK2_Mt2@99.asc	HLK2-Mt2	01.12.2022	16:38:00	0.815379	-994	-391	1.27701e+09	0.572614	2.6115e+06	0.562838	0.00204503	0.0176956		19.7813	0.176956							-6.10934	0.281468
HLK2_Mt2@100.asc	HLK2-Mt2	01.12.2022	16:40:00	0.816328	-994	-431	1.27453e+09	0.521214	2.60621e+06	0.512303	0.00204485	0.0122329		19.7397	0.122329							-6.14991	0.281468
HLK2_CCmb@52.asc	CCmb	01.12.2022	16:44:00	0.817827	-3400	-2847	1.24295e+09	0.656929	2.55212e+06	0.650622	0.00205328	0.0158711		23.8545	0.158711
HLK2_CCmb@53.asc	CCmb	01.12.2022	16:47:00	0.816347	-3317	-2851	1.276e+09	0.559729	2.62019e+06	0.549337	0.00205346	0.0162354		24.1167	0.162354
HLK2_CCmb@54.asc	CCmb	01.12.2022	16:50:00	0.816415	1014	-2813	1.23487e+09	0.681382	2.53492e+06	0.676307	0.0020528	0.00862835		23.8947	0.0862835					Bias
HLK2_CCmb@55.asc	CCmb	01.12.2022	16:53:00	0.818545	971	-2874	1.23491e+09	0.634002	2.53501e+06	0.631056	0.00205279	0.00880454		23.7282	0.0880454	23.8985	0.161832	23.9613	0.140734	-4.71388
HLK2_Mt2@101.asc	HLK2-Mt2	01.12.2022	16:58:00	0.812528	-996	-464	1.24011e+09	0.644146	2.53339e+06	0.63948	0.00204288	0.0152689		18.7354	0.152689							-7.04771	0.312791
HLK2_Mt2@102.asc	HLK2-Mt2	01.12.2022	17:01:00	0.811245	-996	-504	1.23364e+09	0.661505	2.52068e+06	0.653397	0.00204331	0.0134029		18.7445	0.134029							-7.03881	0.312791
HLK2_Mt2@103.asc	HLK2-Mt2	01.12.2022	17:03:00	0.808891	-996	-544	1.22727e+09	0.68441	2.50772e+06	0.674298	0.00204336	0.0180255		19.1152	0.180255							-6.67758	0.312791
HLK2_Mt2@104.asc	HLK2-Mt2	01.12.2022	17:05:00	0.807659	-996	-584	1.22294e+09	0.604283	2.5003e+06	0.603493	0.0020445	0.0120982		19.7427	0.120982							-6.0662	0.312791
HLK2_Mt2@105.asc	HLK2-Mt2	01.12.2022	17:07:00	0.807004	-996	-624	1.21596e+09	0.698113	2.48564e+06	0.686532	0.00204421	0.0180174		19.4797	0.180174							-6.32241	0.312791
HLK2_Mt2@106.asc	HLK2-Mt2	01.12.2022	17:10:00	0.806946	-996	-664	1.21862e+09	0.685275	2.49121e+06	0.673822	0.00204431	0.0172511		19.5697	0.172511							-6.23471	0.312791
HLK2_Mt2@107.asc	HLK2-Mt2	01.12.2022	17:12:00	0.80543	-974	-704	1.25793e+09	0.503405	2.57264e+06	0.494417	0.00204515	0.0167231		19.7482	0.167231							-6.06081	0.312791
HLK2_Mt2@108.asc	HLK2-Mt2	01.12.2022	17:14:00	0.802961	-934	-744	1.25472e+09	0.391456	2.56564e+06	0.384246	0.0020448	0.0109402		19.6795	0.109402							-6.12772	0.312791
HLK2_Mt2@109.asc	HLK2-Mt2	01.12.2022	17:16:00	0.802545	-934	-784	1.25297e+09	0.49628	2.56189e+06	0.489402	0.00204466	0.016078		19.7641	0.16078							-6.04532	0.312791
HLK2_Mt2@110.asc	HLK2-Mt2	01.12.2022	17:19:00	0.80248	-934	-824	1.24922e+09	0.564499	2.55329e+06	0.55402	0.00204393	0.0159165		19.2999	0.159165							-6.49765	0.312791
HLK2_CCmb@56.asc	CCmb	01.12.2022	17:22:00	0.801991	-3334	-3032	1.24497e+09	0.532137	2.55593e+06	0.523555	0.00205301	0.0156164		23.7688	0.156164
HLK2_CCmb@57.asc	CCmb	01.12.2022	17:24:00	0.801745	-3275	-3104	1.22402e+09	0.571325	2.51341e+06	0.565549	0.00205342	0.0213283		24.0448	0.213283
HLK2_CCmb@58.asc	CCmb	01.12.2022	17:28:00	0.799701	1306	-1517	1.22687e+09	0.606604	2.51866e+06	0.598664	0.00205293	0.0116885		23.9524	0.116885					Bias
HLK2_CCmb@59.asc	CCmb	01.12.2022	17:30:00	0.798799	1307	-1389	1.21745e+09	0.689286	2.49921e+06	0.687908	0.00205283	0.0106642		23.6643	0.106642	23.8576	0.172521	23.878	0.156396	-4.79485
HLK2_Mt2@111.asc	HLK2-Mt2	01.12.2022	17:35:00	0.797581	-936	-862	1.19771e+09	0.647321	2.44941e+06	0.638994	0.00204509	0.013816		20.0519	0.13816							-5.7337	0.250507
HLK2_Mt2@112.asc	HLK2-Mt2	01.12.2022	17:37:00	0.796808	-976	-902	1.2011e+09	0.618533	2.45609e+06	0.611763	0.00204488	0.0161211		19.6316	0.161211							-6.14328	0.250507
HLK2_Mt2@113.asc	HLK2-Mt2	01.12.2022	17:39:00	0.795223	-976	-942	1.20129e+09	0.610815	2.45599e+06	0.604962	0.00204447	0.0131303		19.5447	0.131303							-6.22798	0.250507
HLK2_Mt2@114.asc	HLK2-Mt2	01.12.2022	17:41:00	0.797172	-976	-982	1.20649e+09	0.685375	2.46486e+06	0.676836	0.00204302	0.0157125		18.8309	0.157125							-6.9235	0.250507
HLK2_Mt2@115.asc	HLK2-Mt2	01.12.2022	17:43:00	0.796511	-976	-1022	1.19416e+09	0.639423	2.44084e+06	0.63154	0.002044	0.0148403		19.2477	0.148403							-6.51737	0.250507
HLK2_Mt2@116.asc	HLK2-Mt2	01.12.2022	17:46:00	0.794956	-976	-1062	1.2e+09	0.623064	2.45519e+06	0.617053	0.002046	0.012884		20.386	0.12884							-5.40818	0.250507
HLK2_Mt2@117.asc	HLK2-Mt2	01.12.2022	17:48:00	0.794167	-856	-1102	1.19367e+09	0.71213	2.44063e+06	0.702502	0.00204467	0.0162152		19.7594	0.162152							-6.01875	0.250507
HLK2_Mt2@118.asc	HLK2-Mt2	01.12.2022	17:50:00	0.797011	-873	-1140	1.22539e+09	0.587151	2.5052e+06	0.578479	0.00204443	0.012624		19.5927	0.12624							-6.18119	0.250507
HLK2_Mt2@119.asc	HLK2-Mt2	01.12.2022	17:52:00	0.795939	-873	-1180	1.21996e+09	0.52714	2.494e+06	0.519127	0.00204434	0.0160691		19.5874	0.160691							-6.18635	0.250507
HLK2_Mt2@120.asc	HLK2-Mt2	01.12.2022	17:55:00	0.793316	-873	-1220	1.21852e+09	0.528205	2.49216e+06	0.520482	0.00204525	0.0178949		19.8894	0.178949							-5.89204	0.250507
HLK2_CCmb@60.asc	CCmb	01.12.2022	17:59:00	0.791163	-3513	-3020	1.20547e+09	0.476861	2.47485e+06	0.467792	0.00205303	0.0173024		23.8288	0.173024
HLK2_CCmb@61.asc	CCmb	01.12.2022	18:04:00	0.790041	-3551	-2998	1.18441e+09	0.542962	2.43172e+06	0.531284	0.00205313	0.0209893		23.7249	0.209893
HLK2_CCmb@62.asc	CCmb	01.12.2022	18:09:00	0.787065	1258	-2612	1.24205e+09	0.448819	2.54991e+06	0.44163	0.002053	0.0161309		23.9121	0.161309					Bias
HLK2_CCmb@63.asc	CCmb	01.12.2022	18:11:00	0.787766	1308	-2665	1.19077e+09	0.562438	2.44431e+06	0.556647	0.00205273	0.0187653		23.8716	0.187653	23.8343	0.0805199	23.8459	0.125254	-4.82605
HLK2_Mt2@121.asc	HLK2-Mt2	01.12.2022	18:15:00	0.783533	-874	-1260	1.20511e+09	0.579703	2.46327e+06	0.567911	0.00204405	0.0191362		19.4327	0.191362							-6.34936	0.256294
HLK2_Mt2@122.asc	HLK2-Mt2	01.12.2022	18:17:00	0.782035	-874	-1300	1.21061e+09	0.494801	2.47455e+06	0.482089	0.00204407	0.017479		19.315	0.17479							-6.46406	0.256294
HLK2_Mt2@123.asc	HLK2-Mt2	01.12.2022	18:19:00	0.780353	-874	-1340	1.20519e+09	0.436933	2.46356e+06	0.435322	0.00204413	0.0204293		19.2917	0.204293							-6.48678	0.256294
HLK2_Mt2@124.asc	HLK2-Mt2	01.12.2022	18:22:00	0.77935	-874	-1380	1.20819e+09	0.458647	2.47066e+06	0.450511	0.00204494	0.0146097		19.6731	0.146097							-6.11512	0.256294
HLK2_Mt2@125.asc	HLK2-Mt2	01.12.2022	18:24:00	0.777864	-874	-1420	1.21208e+09	0.532882	2.4796e+06	0.523503	0.00204575	0.0178783		20.1852	0.178783							-5.61618	0.256294
HLK2_Mt2@126.asc	HLK2-Mt2	01.12.2022	18:26:00	0.778284	-874	-1460	1.21335e+09	0.417793	2.48189e+06	0.416867	0.00204549	0.0135532		20.3666	0.135532							-5.43937	0.256294
HLK2_Mt2@127.asc	HLK2-Mt2	01.12.2022	18:28:00	0.777708	-874	-1500	1.19932e+09	0.559233	2.45241e+06	0.549167	0.00204486	0.018741		19.7019	0.18741							-6.08706	0.256294
HLK2_Mt2@128.asc	HLK2-Mt2	01.12.2022	18:30:00	0.777567	-874	-1540	1.22354e+09	0.522522	2.50456e+06	0.518754	0.00204699	0.0199194		20.7395	0.199194							-5.07609	0.256294
HLK2_Mt2@129.asc	HLK2-Mt2	01.12.2022	18:33:00	0.777134	-874	-1580	1.21165e+09	0.490421	2.47806e+06	0.478958	0.00204521	0.0183552		19.9651	0.183552							-5.83062	0.256294
HLK2_Mt2@130.asc	HLK2-Mt2	01.12.2022	18:35:00	0.778218	-864	-1620	1.17624e+09	0.622442	2.40552e+06	0.613352	0.00204511	0.0145136		19.9062	0.145136							-5.88803	0.256294
HLK2_CCmb@64.asc	CCmb	01.12.2022	18:39:00	0.778774	-3232	-3016	1.17948e+09	0.624527	2.42161e+06	0.617072	0.00205313	0.0127325		24.0661	0.127325
HLK2_CCmb@65.asc	CCmb	01.12.2022	18:41:00	0.779433	-3214	-3075	1.23338e+09	0.514583	2.53261e+06	0.507492	0.00205341	0.0121195		23.9967	0.121195
HLK2_CCmb@66.asc	CCmb	01.12.2022	18:45:00	0.777276	1441	-2544	1.18208e+09	0.56246	2.42681e+06	0.556239	0.00205302	0.0170421		23.7259	0.170421					Bias
HLK2_CCmb@67.asc	CCmb	01.12.2022	18:47:00	0.776834	1263	-2765	1.17933e+09	0.562243	2.42091e+06	0.555453	0.00205281	0.00974999		23.7428	0.0974999	23.8829	0.173961	23.8586	0.128147	-4.81374
HLK2_Mt2@131.asc	HLK2-Mt2	01.12.2022	18:54:00	0.774372	-865	-1666	1.17161e+09	0.604219	2.39771e+06	0.59694	0.00204652	0.0112896		20.5564	0.112896							-5.30992	0.242659
HLK2_Mt2@132.asc	HLK2-Mt2	01.12.2022	18:56:00	0.773805	-865	-1706	1.17075e+09	0.632944	2.3946e+06	0.631589	0.00204536	0.0160559		20.0412	0.160559							-5.81194	0.242659
HLK2_Mt2@133.asc	HLK2-Mt2	01.12.2022	18:58:00	0.772677	-865	-1746	1.17636e+09	0.560928	2.40559e+06	0.551943	0.00204496	0.0163311		19.9514	0.163311							-5.89947	0.242659
HLK2_Mt2@134.asc	HLK2-Mt2	01.12.2022	19:00:00	0.771944	-865	-1786	1.18083e+09	0.670743	2.414e+06	0.659772	0.00204435	0.0209341		19.4836	0.209341							-6.35523	0.242659
HLK2_Mt2@135.asc	HLK2-Mt2	01.12.2022	19:03:00	0.776082	-865	-1826	1.18163e+09	0.607927	2.41717e+06	0.601856	0.00204562	0.0130454		20.0961	0.130454							-5.75841	0.242659
HLK2_Mt2@136.asc	HLK2-Mt2	01.12.2022	19:05:00	0.773788	-865	-1866	1.16924e+09	0.536281	2.39174e+06	0.529199	0.00204556	0.0121417		20.1146	0.121417							-5.74046	0.242659
HLK2_Mt2@137.asc	HLK2-Mt2	01.12.2022	19:07:00	0.77022	-905	-1906	1.16917e+09	0.501141	2.39127e+06	0.495036	0.00204528	0.0148773		19.9753	0.148773							-5.87619	0.242659
HLK2_Mt2@138.asc	HLK2-Mt2	01.12.2022	19:09:00	0.767331	-918	-1950	1.17221e+09	0.399039	2.39796e+06	0.393108	0.00204568	0.0150812		20.1093	0.150812							-5.74554	0.242659
HLK2_Mt2@139.asc	HLK2-Mt2	01.12.2022	19:12:00	0.766128	-918	-1990	1.15989e+09	0.500282	2.37215e+06	0.49263	0.00204516	0.014651		20.1021	0.14651							-5.75256	0.242659
HLK2_Mt2@140.asc	HLK2-Mt2	01.12.2022	19:14:00	0.764118	-918	-2030	1.17312e+09	0.514024	2.39782e+06	0.504475	0.00204398	0.015122		19.2609	0.15122							-6.57218	0.242659
HLK2_CCmb@68.asc	CCmb	01.12.2022	19:19:00	0.763325	-3401	-2991	1.18879e+09	0.419547	2.44111e+06	0.415869	0.00205345	0.0130776		23.9626	0.130776
HLK2_CCmb@69.asc	CCmb	01.12.2022	19:21:00	0.763024	-3513	-2964	1.1607e+09	0.533054	2.3833e+06	0.521244	0.00205334	0.0141037		23.9585	0.141037
HLK2_CCmb@70.asc	CCmb	01.12.2022	19:25:00	0.761028	1253	-2663	1.16165e+09	0.703838	2.38458e+06	0.697617	0.00205276	0.0130419		23.8977	0.130419					Bias
HLK2_CCmb@71.asc	CCmb	01.12.2022	19:27:00	0.75964	1098	-2652	1.19222e+09	0.46523	2.4479e+06	0.459091	0.00205323	0.0194158		23.9757	0.194158	23.9486	0.0347276	23.9157	0.121329	-4.75818
HLK2_Mt2@141.asc	HLK2-Mt2	01.12.2022	19:32:00	0.756791	-898	-2064	1.19313e+09	0.480419	2.4396e+06	0.474401	0.00204471	0.0108881		19.7148	0.108881							-6.18393	0.18274
HLK2_Mt2@142.asc	HLK2-Mt2	01.12.2022	19:35:00	0.756371	-898	-2104	1.1918e+09	0.38088	2.4372e+06	0.3743	0.00204498	0.0128546		19.9321	0.128546							-5.97228	0.18274
HLK2_Mt2@143.asc	HLK2-Mt2	01.12.2022	19:37:00	0.755716	-898	-2144	1.19662e+09	0.387966	2.44715e+06	0.381129	0.00204505	0.01488		19.7717	0.1488							-6.12852	0.18274
HLK2_Mt2@144.asc	HLK2-Mt2	01.12.2022	19:39:00	0.755027	-858	-2184	1.21183e+09	0.587863	2.47758e+06	0.577303	0.0020445	0.015105		19.3994	0.15105							-6.4912	0.18274
HLK2_Mt2@145.asc	HLK2-Mt2	01.12.2022	19:41:00	0.755085	-810	-2218	1.17671e+09	0.515736	2.40721e+06	0.509823	0.00204571	0.0178117		20.2569	0.178117							-5.65575	0.18274
HLK2_Mt2@146.asc	HLK2-Mt2	01.12.2022	19:43:00	0.754925	-810	-2258	1.17407e+09	0.513546	2.40125e+06	0.499475	0.00204526	0.0199564		20.0586	0.199564							-5.84901	0.18274
HLK2_Mt2@147.asc	HLK2-Mt2	01.12.2022	19:46:00	0.754024	-770	-2298	1.18836e+09	0.453565	2.42997e+06	0.446444	0.00204482	0.0143158		19.746	0.143158							-6.1536	0.18274
HLK2_Mt2@148.asc	HLK2-Mt2	01.12.2022	19:48:00	0.755221	-747	-2338	1.15546e+09	0.574534	2.36237e+06	0.567412	0.00204455	0.0131785		19.4702	0.131785							-6.42223	0.18274
HLK2_Mt2@149.asc	HLK2-Mt2	01.12.2022	19:50:00	0.753974	-747	-2378	1.14833e+09	0.669604	2.34649e+06	0.662038	0.00204342	0.0121421		19.0701	0.121421							-6.8121	0.18274
HLK2_Mt2@150.asc	HLK2-Mt2	01.12.2022	19:52:00	0.751816	-747	-2418	1.14622e+09	0.557584	2.34333e+06	0.551796	0.0020444	0.0111051		19.5454	0.111051							-6.349	0.18274
HLK2_CCmb@72.asc	CCmb	01.12.2022	19:59:00	0.750859	-3306	-2893	1.13697e+09	0.5385	2.33454e+06	0.530517	0.00205332	0.013348		24.0524	0.13348
HLK2_CCmb@73.asc	CCmb	01.12.2022	20:01:00	0.750162	-3223	-2974	1.1377e+09	0.585146	2.33568e+06	0.576567	0.002053	0.0145351		23.936	0.145351
HLK2_CCmb@74.asc	CCmb	01.12.2022	20:04:00	0.747325	1044	-2690	1.12896e+09	0.584587	2.31845e+06	0.578998	0.00205362	0.0151671		24.1423	0.151671					Bias
HLK2_CCmb@75.asc	CCmb	01.12.2022	20:06:00	0.745638	1143	-2626	1.13951e+09	0.548515	2.3393e+06	0.541084	0.00205291	0.0122077		23.846	0.122077	23.9942	0.129958	23.9714	0.0913699	-4.70407
HLK2_Mt2@151.asc	HLK2-Mt2	01.12.2022	20:15:00	0.744036	-742	-2461	1.1384e+09	0.575704	2.32751e+06	0.565953	0.00204457	0.0151292		19.5911	0.151292							-6.3749	0.307592
HLK2_Mt2@152.asc	HLK2-Mt2	01.12.2022	20:17:00	0.742531	-742	-2501	1.13849e+09	0.516727	2.32737e+06	0.505852	0.00204428	0.0164893		19.4404	0.164893							-6.52178	0.307592
HLK2_Mt2@153.asc	HLK2-Mt2	01.12.2022	20:20:00	0.740961	-742	-2541	1.13559e+09	0.440467	2.32188e+06	0.429784	0.00204467	0.0161493		19.4664	0.161493							-6.49645	0.307592
HLK2_Mt2@154.asc	HLK2-Mt2	01.12.2022	20:22:00	0.738794	-742	-2581	1.13268e+09	0.53261	2.31557e+06	0.527784	0.00204434	0.0125272		19.5585	0.125272							-6.40666	0.307592
HLK2_Mt2@155.asc	HLK2-Mt2	01.12.2022	20:24:00	0.73863	-742	-2621	1.134e+09	0.548701	2.31798e+06	0.544123	0.00204409	0.014811		19.4629	0.14811							-6.49982	0.307592
HLK2_Mt2@156.asc	HLK2-Mt2	01.12.2022	20:26:00	0.737944	-742	-2661	1.13511e+09	0.476575	2.32013e+06	0.474939	0.00204397	0.0110406		19.3456	0.110406							-6.61413	0.307592
HLK2_Mt2@157.asc	HLK2-Mt2	01.12.2022	20:29:00	0.73766	-742	-2701	1.12804e+09	0.520077	2.30575e+06	0.512183	0.00204404	0.0137945		19.5386	0.137945							-6.42613	0.307592
HLK2_Mt2@158.asc	HLK2-Mt2	01.12.2022	20:31:00	0.737316	-742	-2741	1.13177e+09	0.6194	2.31423e+06	0.609212	0.0020448	0.0135409		19.7411	0.135409							-6.22882	0.307592
HLK2_Mt2@159.asc	HLK2-Mt2	01.12.2022	20:33:00	0.737088	-742	-2781	1.13172e+09	0.43547	2.31443e+06	0.428451	0.00204505	0.0196309		19.8812	0.196309							-6.09232	0.307592
HLK2_Mt2@160.asc	HLK2-Mt2	01.12.2022	20:35:00	0.735156	-774	-2819	1.18193e+09	0.502398	2.41548e+06	0.49479	0.00204369	0.0139915		19.0713	0.139915							-6.88133	0.307592
HLK2_CCmb@76.asc	CCmb	01.12.2022	20:41:00	0.734571	-3578	-2957	1.13057e+09	0.388305	2.32258e+06	0.384172	0.00205435	0.0115283		24.3557	0.115283
HLK2_CCmb@77.asc	CCmb	01.12.2022	20:43:00	0.736571	-3507	-2874	1.10613e+09	0.566636	2.27126e+06	0.56345	0.00205335	0.0112493		23.9783	0.112493
HLK2_CCmb@78.asc	CCmb	01.12.2022	20:47:00	0.734283	1208	-2751	1.12403e+09	0.490601	2.30784e+06	0.483177	0.00205319	0.0128768		23.9859	0.128768					Bias
HLK2_CCmb@79.asc	CCmb	01.12.2022	20:49:00	0.732166	1329	-2699	1.12644e+09	0.478375	2.31302e+06	0.47157	0.0020534	0.0151701		24.0557	0.151701	24.0939	0.177966	24.044	0.153796	-4.63344
HLK2_Mt2@161.asc	HLK2-Mt2	01.12.2022	20:55:00	0.734751	-765	-2852	1.15469e+09	0.455013	2.36093e+06	0.443712	0.00204466	0.0158357		19.7174	0.158357							-6.21923	0.311002
HLK2_Mt2@162.asc	HLK2-Mt2	01.12.2022	20:58:00	0.732666	-753	-2898	1.1311e+09	0.462793	2.31177e+06	0.459601	0.00204383	0.011575		19.3159	0.11575							-6.61036	0.311002
HLK2_Mt2@163.asc	HLK2-Mt2	01.12.2022	21:00:00	0.729845	-753	-2938	1.11746e+09	0.46959	2.28485e+06	0.462748	0.00204468	0.0143056		19.619	0.143056							-6.31508	0.311002
HLK2_Mt2@164.asc	HLK2-Mt2	01.12.2022	21:02:00	0.728684	-753	-2978	1.11443e+09	0.464177	2.2795e+06	0.454625	0.00204545	0.0132851		20.2164	0.132851							-5.73304	0.311002
HLK2_Mt2@165.asc	HLK2-Mt2	01.12.2022	21:04:00	0.726491	-753	-3018	1.12252e+09	0.450348	2.29465e+06	0.446099	0.0020442	0.0101553		19.5125	0.101553							-6.41881	0.311002
HLK2_Mt2@166.asc	HLK2-Mt2	01.12.2022	21:07:00	0.725572	-753	-3058	1.11933e+09	0.470462	2.28698e+06	0.468562	0.00204317	0.0191572		18.6859	0.191572							-7.22413	0.311002
HLK2_Mt2@167.asc	HLK2-Mt2	01.12.2022	21:09:00	0.724685	-753	-3098	1.11091e+09	0.478785	2.27036e+06	0.471899	0.0020437	0.0131228		19.2172	0.131228							-6.70651	0.311002
HLK2_Mt2@168.asc	HLK2-Mt2	01.12.2022	21:11:00	0.724318	-753	-3138	1.11821e+09	0.433295	2.2856e+06	0.427972	0.00204399	0.0113126		19.35	0.113126							-6.57717	0.311002
HLK2_Mt2@169.asc	HLK2-Mt2	01.12.2022	21:13:00	0.724372	-753	-3178	1.11736e+09	0.521108	2.28393e+06	0.5137	0.00204405	0.0129035		19.4956	0.129035							-6.43532	0.311002
HLK2_Mt2@170.asc	HLK2-Mt2	01.12.2022	21:16:00	0.723932	-753	-3218	1.12042e+09	0.449239	2.28907e+06	0.437951	0.00204307	0.0203726		18.9298	0.203726							-6.98649	0.311002
HLK2_CCmb@80.asc	CCmb	01.12.2022	21:21:00	0.725085	-3417	-2889	1.09259e+09	0.571838	2.24339e+06	0.565854	0.00205328	0.0130708		23.8824	0.130708
HLK2_CCmb@81.asc	CCmb	01.12.2022	21:23:00	0.723763	-3469	-3032	1.11765e+09	0.357302	2.29484e+06	0.352376	0.00205328	0.0149588		23.946	0.149588
HLK2_CCmb@82.asc	CCmb	01.12.2022	21:25:00	0.723654	-3236	-2794	1.09047e+09	0.599655	2.23923e+06	0.594194	0.00205346	0.014788		24.0281	0.14788					Bias
HLK2_CCmb@83.asc	CCmb	01.12.2022	21:27:00	0.72231	-3135	-3032	1.10168e+09	0.58069	2.26193e+06	0.569085	0.00205318	0.0164523		23.8507	0.164523	23.9268	0.0783027	24.0103	0.155501	-4.9962
HLK2_Mt2@171.asc	HLK2-Mt2	01.12.2022	21:32:00	0.721553	-759	-3258	1.0977e+09	0.59164	2.24151e+06	0.585053	0.00204202	0.0103789		18.4728	0.103789							-7.32868	0.169712
HLK2_Mt2@172.asc	HLK2-Mt2	01.12.2022	21:34:00	0.721951	-799	-3298	1.09348e+09	0.551028	2.23448e+06	0.540152	0.00204349	0.0144161		19.0551	0.144161							-6.7613	0.169712
HLK2_Mt2@173.asc	HLK2-Mt2	01.12.2022	21:36:00	0.719714	-825	-3337	1.09105e+09	0.58349	2.22922e+06	0.57821	0.00204319	0.0132617		18.904	0.132617							-6.90847	0.169712
HLK2_Mt2@174.asc	HLK2-Mt2	01.12.2022	21:39:00	0.721728	-825	-3377	1.09464e+09	0.555986	2.23644e+06	0.551324	0.00204308	0.014601		18.8112	0.14601							-6.99893	0.169712
HLK2_Mt2@175.asc	HLK2-Mt2	01.12.2022	21:41:00	0.721184	-785	-3417	1.10957e+09	0.601462	2.26736e+06	0.594795	0.00204347	0.0127314		19.0856	0.127314							-6.73156	0.169712
HLK2_Mt2@176.asc	HLK2-Mt2	01.12.2022	21:43:00	0.726413	-768	-3456	1.11371e+09	0.49281	2.27595e+06	0.491357	0.00204358	0.0132505		19.141	0.132505							-6.6776	0.169712
HLK2_Mt2@177.asc	HLK2-Mt2	01.12.2022	21:45:00	0.725135	-768	-3496	1.105e+09	0.513707	2.25763e+06	0.507465	0.00204311	0.00999576		19.1484	0.0999576							-6.67034	0.169712
HLK2_Mt2@178.asc	HLK2-Mt2	01.12.2022	21:48:00	0.724155	-768	-3536	1.10775e+09	0.533233	2.26378e+06	0.524952	0.0020436	0.0099364		19.0142	0.099364							-6.80113	0.169712
HLK2_Mt2@179.asc	HLK2-Mt2	01.12.2022	21:50:00	0.722482	-768	-3576	1.09651e+09	0.63669	2.24075e+06	0.627161	0.00204355	0.0164707		19.2454	0.164707							-6.57586	0.169712
HLK2_Mt2@180.asc	HLK2-Mt2	01.12.2022	21:52:00	0.720494	-768	-3616	1.09826e+09	0.562345	2.24529e+06	0.551974	0.00204442	0.0143199		19.5163	0.143199							-6.31191	0.169712
HLK2_CCmb@84.asc	CCmb	01.12.2022	21:56:00	0.718857	964	-2816	1.08341e+09	0.547671	2.2243e+06	0.541735	0.00205307	0.0133971		23.7896	0.133971
HLK2_CCmb@85.asc	CCmb	01.12.2022	21:58:00	0.715236	922	-2908	1.12379e+09	0.44527	2.30704e+06	0.442591	0.00205291	0.0143855		23.8067	0.143855
HLK2_CCmb@86.asc	CCmb	01.12.2022	22:00:00	0.715703	978	-2957	1.0866e+09	0.48212	2.23137e+06	0.475957	0.00205355	0.0144399		23.974	0.144399					Bias
HLK2_CCmb@87.asc	CCmb	01.12.2022	22:03:00	0.715677	1146	-2847	1.14305e+09	0.532915	2.34716e+06	0.521619	0.00205343	0.0159694		23.954	0.159694	23.8811	0.0963183	23.9039	0.0848558	-5.09966
HLK2_Mt2@181.asc	HLK2-Mt2	01.12.2022	22:07:00	0.71023	-746	-3651	1.141e+09	0.524037	2.33236e+06	0.518092	0.00204415	0.0202551		19.4868	0.202551							-6.38522	0.24296
HLK2_Mt2@182.asc	HLK2-Mt2	01.12.2022	22:10:00	0.71071	-746	-3691	1.13441e+09	0.448805	2.3192e+06	0.44735	0.00204441	0.0129141		19.4912	0.129141							-6.38095	0.24296
HLK2_Mt2@183.asc	HLK2-Mt2	01.12.2022	22:12:00	0.71109	-746	-3731	1.15122e+09	0.583185	2.35206e+06	0.583067	0.0020431	0.0109071		18.8894	0.109071							-6.9673	0.24296
HLK2_Mt2@184.asc	HLK2-Mt2	01.12.2022	22:14:00	0.711168	-733	-3769	1.08523e+09	0.558799	2.21876e+06	0.553616	0.00204451	0.0155141		19.8574	0.155141							-6.02419	0.24296
HLK2_Mt2@185.asc	HLK2-Mt2	01.12.2022	22:16:00	0.710666	-733	-3809	1.08837e+09	0.541697	2.22424e+06	0.537845	0.00204365	0.0118591		19.3466	0.118591							-6.52186	0.24296
HLK2_Mt2@186.asc	HLK2-Mt2	01.12.2022	22:19:00	0.709563	-733	-3849	1.08171e+09	0.498535	2.2117e+06	0.492287	0.00204464	0.0141036		19.5199	0.141036							-6.35303	0.24296
HLK2_Mt2@187.asc	HLK2-Mt2	01.12.2022	22:21:00	0.709198	-733	-3889	1.08154e+09	0.598181	2.21095e+06	0.590399	0.00204427	0.0133281		19.3623	0.133281							-6.50653	0.24296
HLK2_Mt2@188.asc	HLK2-Mt2	01.12.2022	22:23:00	0.709056	-733	-3929	1.08043e+09	0.560133	2.20901e+06	0.557845	0.00204457	0.0151485		19.4916	0.151485							-6.38062	0.24296
HLK2_Mt2@189.asc	HLK2-Mt2	01.12.2022	22:25:00	0.707395	-733	-3969	1.07622e+09	0.536811	2.19988e+06	0.52456	0.00204411	0.0168022		19.3119	0.168022							-6.55565	0.24296
HLK2_Mt2@190.asc	HLK2-Mt2	01.12.2022	22:28:00	0.705913	-758	-4012	1.13241e+09	0.49155	2.31385e+06	0.481629	0.00204331	0.0170876		19.1764	0.170876							-6.68768	0.24296
HLK2_CCmb@88.asc	CCmb	01.12.2022	22:32:00	0.708103	1074	-2846	1.08702e+09	0.431281	2.2319e+06	0.422173	0.00205324	0.013409		24.0093	0.13409
HLK2_CCmb@89.asc	CCmb	01.12.2022	22:34:00	0.706247	966	-2724	1.10102e+09	0.446884	2.25878e+06	0.44086	0.00205154	0.0167303		23.1151	0.167303
HLK2_CCmb@90.asc	CCmb	01.12.2022	22:36:00	0.705971	1218	-2849	1.08378e+09	0.476305	2.22535e+06	0.471006	0.00205333	0.0150304		23.9715	0.150304					Bias
HLK2_CCmb@91.asc	CCmb	01.12.2022	22:39:00	0.707172	1223	-2638	1.07871e+09	0.572144	2.2152e+06	0.564455	0.00205357	0.013681		24.1443	0.13681	24.0417	0.0908139	23.9499	0.12148	-5.05496
HLK2_Mt2@191.asc	HLK2-Mt2	01.12.2022	22:43:00	0.705309	-761	-4049	1.06289e+09	0.59843	2.17241e+06	0.586039	0.0020439	0.0170376		19.3431	0.170376							-6.51846	0.326242
HLK2_Mt2@192.asc	HLK2-Mt2	01.12.2022	22:45:00	0.705182	-761	-4089	1.07373e+09	0.52605	2.19484e+06	0.522341	0.00204413	0.0136881		19.3199	0.136881							-6.54109	0.326242
HLK2_Mt2@193.asc	HLK2-Mt2	01.12.2022	22:47:00	0.704673	-739	-4087	1.07464e+09	0.582208	2.19618e+06	0.583062	0.00204365	0.0162465		19.1068	0.162465							-6.7487	0.326242
HLK2_Mt2@194.asc	HLK2-Mt2	01.12.2022	22:50:00	0.702148	-739	-4127	1.08228e+09	0.428597	2.21216e+06	0.419726	0.00204399	0.0160974		19.4356	0.160974							-6.42831	0.326242
HLK2_Mt2@195.asc	HLK2-Mt2	01.12.2022	22:52:00	0.700752	-739	-4167	1.087e+09	0.513609	2.2223e+06	0.508448	0.00204445	0.0134533		19.6281	0.134533							-6.24074	0.326242
HLK2_Mt2@196.asc	HLK2-Mt2	01.12.2022	22:54:00	0.700624	-739	-4207	1.0878e+09	0.430349	2.22444e+06	0.42366	0.0020449	0.0145001		19.7431	0.145001							-6.12874	0.326242
HLK2_Mt2@197.asc	HLK2-Mt2	01.12.2022	22:56:00	0.700128	-753	-4246	1.0754e+09	0.537705	2.19825e+06	0.531604	0.00204415	0.0136692		19.4602	0.136692							-6.40432	0.326242
HLK2_Mt2@198.asc	HLK2-Mt2	01.12.2022	22:59:00	0.699586	-753	-4286	1.07262e+09	0.438693	2.19245e+06	0.42985	0.00204403	0.0147624		19.2862	0.147624							-6.57385	0.326242
HLK2_Mt2@199.asc	HLK2-Mt2	01.12.2022	23:01:00	0.697703	-753	-4326	1.07154e+09	0.426612	2.18954e+06	0.421557	0.00204337	0.0154112		19.0555	0.154112							-6.79865	0.326242
HLK2_Mt2@200.asc	HLK2-Mt2	01.12.2022	23:03:00	0.69656	-753	-4366	1.06948e+09	0.470968	2.18615e+06	0.464958	0.00204413	0.0155539		19.3835	0.155539							-6.47908	0.326242
HLK2_CCmb@92.asc	CCmb	01.12.2022	23:07:00	0.701694	-3569	-3041	1.0494e+09	0.531711	2.15458e+06	0.528931	0.00205317	0.0120014		24.088	0.120014
HLK2_CCmb@93.asc	CCmb	01.12.2022	23:09:00	0.701806	-3697	-2956	1.08593e+09	0.525983	2.22981e+06	0.519896	0.00205337	0.0127808		23.9314	0.127808
HLK2_CCmb@94.asc	CCmb	01.12.2022	23:11:00	0.698324	-3730	-2924	1.08657e+09	0.402923	2.23075e+06	0.402876	0.00205301	0.013715		23.7157	0.13715					Bias
HLK2_CCmb@95.asc	CCmb	01.12.2022	23:13:00	0.69605	-3758	-2864	1.08822e+09	0.42411	2.23381e+06	0.417054	0.00205273	0.0187552		23.7402	0.187552	23.8688	0.17505	23.9429	0.163121	-4.73177
Session S3
CCmb@1.asc	CCmb	06.03.2023	16:52:00	1.81603	3293	-1320	2.85535e+09	0.687796	5.86038e+06	0.678119	0.00205244	0.0109914		23.6651	0.109914		Linear drift correction applied; Bias anchored to CCmb@1.asc; Bias of anchor = -5.00 per mil			0
CCmb@2.asc	CCmb	06.03.2023	16:56:00	1.80255	3253	-1318	2.82563e+09	0.641379	5.80024e+06	0.632935	0.00205274	0.0100557		23.6888	0.100557					0.0156085
CCmb@3.asc	CCmb	06.03.2023	16:59:00	1.78961	3220	-1288	2.80501e+09	0.72957	5.75755e+06	0.718992	0.00205262	0.0123462		23.526	0.123462					0.0273149
CCmb@4.asc	CCmb	06.03.2023	17:02:00	1.77767	3144	-1237	2.77133e+09	0.702023	5.68849e+06	0.690001	0.00205264	0.0140183		23.6576	0.140183					0.0390213
CCmb@5.asc	CCmb	06.03.2023	17:06:00	1.76409	2872	-3027	2.79132e+09	0.712588	5.72988e+06	0.699978	0.00205278	0.0141801		23.6558	0.141801					0.0546298
CCmb@6.asc	CCmb	06.03.2023	17:09:00	1.75161	2894	-3059	2.76127e+09	0.701875	5.66805e+06	0.692997	0.00205272	0.0111554		23.7736	0.111554					0.0663362
CCmb@7.asc	CCmb	06.03.2023	17:15:00	1.7364	-5498	-1884	2.69057e+09	0.743548	5.52379e+06	0.73037	0.00205305	0.0140998		23.7579	0.140998					0.089749
CCmb@8.asc	CCmb	06.03.2023	17:18:00	1.72771	-5381	-1858	2.69001e+09	0.698372	5.52266e+06	0.686761	0.00205305	0.0121735		23.8645	0.121735					0.101455
CCmb@9.asc	CCmb	06.03.2023	17:21:00	1.71727	-5524	663	2.6871e+09	0.668341	5.51511e+06	0.65937	0.00205246	0.0108988		23.603	0.108988					0.113162
CCmb@10.asc	CCmb	06.03.2023	17:25:00	1.70884	-5572	632	2.65843e+09	0.69939	5.45529e+06	0.687555	0.0020521	0.0133765		23.3815	0.133765					0.12877
CCmb@11.asc	CCmb	06.03.2023	17:30:00	1.69763	-64	2900	2.62661e+09	0.695189	5.39231e+06	0.682071	0.00205298	0.0144446		23.7204	0.144446					0.148281
CCmb@12.asc	CCmb	06.03.2023	17:33:00	1.69004	-68	2946	2.62063e+09	0.680861	5.37975e+06	0.66723	0.00205287	0.0145159		23.7262	0.145159	23.6684	0.124737			0.159987
HLK2_Mt1@1.asc	HLK2-Mt1	06.03.2023	17:44:00	1.66984	13	-877	2.59197e+09	0.72618	5.29739e+06	0.717237	0.00204379	0.0111461		19.3398	0.111461					0.202911		-6.45534	0.249475
HLK2_Mt1@02.asc	HLK2-Mt1	06.03.2023	17:47:00	1.66443	28	-892	2.57343e+09	0.728849	5.26185e+06	0.717987	0.00204471	0.0124464		19.6678	0.124464					0.214617		-6.14731	0.249475
HLK2_Mt1@03.asc	HLK2-Mt1	06.03.2023	17:50:00	1.65775	13	-907	2.56576e+09	0.744816	5.24598e+06	0.734071	0.00204463	0.0139609		19.7277	0.139609					0.226324		-6.10051	0.249475
HLK2_Mt1@04.asc	HLK2-Mt1	06.03.2023	17:53:00	1.65213	28	-922	2.54306e+09	0.729853	5.19874e+06	0.718907	0.00204431	0.0123241		19.4081	0.123241					0.23803		-6.42365	0.249475
HLK2_Mt1@05.asc	HLK2-Mt1	06.03.2023	17:56:00	1.6468	13	-937	2.54442e+09	0.737298	5.20346e+06	0.721074	0.00204509	0.018122		19.7221	0.18122					0.249736		-6.1293	0.249475
HLK2_Mt1@06.asc	HLK2-Mt1	06.03.2023	17:59:00	1.64153	28	-952	2.52458e+09	0.744515	5.1607e+06	0.732632	0.00204421	0.0130797		19.526	0.130797					0.261443		-6.33197	0.249475
HLK2_Mt1@07.asc	HLK2-Mt1	06.03.2023	18:03:00	1.63533	13	-967	2.52841e+09	0.748422	5.16869e+06	0.733881	0.00204428	0.0164418		19.4717	0.164418					0.277051		-6.40044	0.249475
HLK2_Mt1@08.asc	HLK2-Mt1	06.03.2023	18:06:00	1.63043	28	-982	2.5005e+09	0.704668	5.11168e+06	0.692977	0.00204428	0.0136412		19.559	0.136412					0.288758		-6.327	0.249475
HLK2_Mt1@09.asc	HLK2-Mt1	06.03.2023	18:09:00	1.62619	13	-997	2.51235e+09	0.725892	5.13813e+06	0.710629	0.00204518	0.0164918		19.8424	0.164918					0.300464		-6.06242	0.249475
HLK2_Mt1@10.asc	HLK2-Mt1	06.03.2023	18:12:00	1.62189	28	-1012	2.4815e+09	0.712945	5.07454e+06	0.700232	0.00204498	0.0148768		19.8949	0.148768					0.31217		-6.02288	0.249475
HLK2_Mt1@11.asc	HLK2-Mt1	06.03.2023	18:15:00	1.61719	13	-1027	2.48709e+09	0.702747	5.08769e+06	0.691141	0.00204567	0.0139533		20.2233	0.139533					0.323877		-5.71448	0.249475
HLK2_Mt1@12.asc	HLK2-Mt1	06.03.2023	18:18:00	1.61368	28	-1042	2.47521e+09	0.730982	5.06114e+06	0.718861	0.00204475	0.0133075		19.7109	0.133075					0.335583		-6.22544	0.249475
HLK2_Mt1@13.asc	HLK2-Mt1	06.03.2023	18:21:00	1.60942	13	-1057	2.47239e+09	0.704021	5.05678e+06	0.691997	0.00204533	0.0131276		20.1044	0.131276					0.34729		-5.85357	0.249475
HLK2_Mt1@14.asc	HLK2-Mt1	06.03.2023	18:24:00	1.60555	28	-1072	2.45363e+09	0.741553	5.0146e+06	0.728239	0.00204378	0.0148907		19.3561	0.148907					0.358996		-6.59447	0.249475
HLK2_Mt1@15.asc	HLK2-Mt1	06.03.2023	18:28:00	1.60088	13	-1087	2.45442e+09	0.715458	5.01732e+06	0.704619	0.00204421	0.0137329		19.347	0.137329					0.374605		-6.61888	0.249475
CCmb@13.asc	CCmb	06.03.2023	18:33:00	1.59425	3335	-1293	2.39137e+09	0.756283	4.9107e+06	0.74537	0.00205353	0.0131273		24.0339	0.131273					0.394115			0
CCmb@14.asc	CCmb, grain boundary	06.03.2023	18:36:00	1.591	3278	-1277	2.35703e+09	0.765082	4.83658e+06	0.756705	0.002052	0.0116751	23.3478		0.116751					0.405822
CCmb@15.asc	CCmb	06.03.2023	18:39:00	1.58683	3240	-1204	2.38721e+09	0.688318	4.90104e+06	0.675588	0.00205306	0.014571		23.9031	0.14571					0.417528
CCmb@16.asc	CCmb	06.03.2023	18:42:00	1.5831	3189	-1212	2.36664e+09	0.676139	4.85999e+06	0.664654	0.00205356	0.0139678		24.0468	0.139678					0.429234
CCmb@17.asc	CCmb	06.03.2023	18:46:00	1.57775	3208	-1175	2.36478e+09	0.750048	4.85667e+06	0.739607	0.00205378	0.013894		24.1485	0.13894					0.444843
HLK2_Mt1@17.asc	HLK2-Mt1	06.03.2023	18:54:00	1.56993	26	-1103	2.36231e+09	0.745902	4.82925e+06	0.735999	0.00204431	0.0107511		19.5211	0.107511					0.47606		-6.5499	0.249475
HLK2_Mt1@18.asc	HLK2-Mt1	06.03.2023	18:57:00	1.56684	11	-1118	2.36028e+09	0.767415	4.82642e+06	0.751502	0.00204489	0.0176387		19.7859	0.176387					0.487766		-6.30355	0.249475
HLK2_Mt1@19.asc	HLK2-Mt1	06.03.2023	19:00:00	1.56393	26	-1133	2.32575e+09	0.753764	4.75939e+06	0.74454	0.00204641	0.0115389		20.6819	0.115389					0.499473		-5.44207	0.249475
HLK2_Mt1@20.asc	HLK2-Mt1	06.03.2023	19:03:00	1.56102	11	-1148	2.34971e+09	0.750096	4.80665e+06	0.738136	0.00204566	0.0135926		20.1416	0.135926					0.511179		-5.98018	0.249475
HLK2_Mt1@21.asc	HLK2-Mt1	06.03.2023	19:06:00	1.55666	26	-1163	2.33047e+09	0.740183	4.76709e+06	0.730825	0.00204557	0.0115329		20.074	0.115329					0.522885		-6.05774	0.249475
HLK2_Mt1@22.asc	HLK2-Mt1	06.03.2023	19:09:00	1.55311	11	-1178	2.33276e+09	0.690921	4.7715e+06	0.679148	0.00204545	0.0124141		20.0698	0.124141					0.534592		-6.07345	0.249475
HLK2_Mt1@23.asc	HLK2-Mt1	06.03.2023	19:12:00	1.55039	26	-1193	2.30877e+09	0.705688	4.72216e+06	0.697267	0.00204533	0.0105153		20.0315	0.105153					0.546298		-6.12236	0.249475
HLK2_Mt1@24.asc	HLK2-Mt1	06.03.2023	19:16:00	1.54662	11	-1208	2.33186e+09	0.728041	4.77149e+06	0.714281	0.00204625	0.0151152		20.2913	0.151152					0.561907		-5.88476	0.249475
HLK2_Mt1@25.asc	HLK2-Mt1	06.03.2023	19:19:00	1.54273	26	-1223	2.31182e+09	0.781941	4.72938e+06	0.769917	0.00204577	0.0138204		20.2814	0.138204					0.573613		-5.90597	0.249475
HLK2_Mt1@26.asc	HLK2-Mt1	06.03.2023	19:22:00	1.54036	11	-1238	2.30589e+09	0.736607	4.71646e+06	0.726419	0.00204542	0.0118308		19.9555	0.118308					0.58532		-6.23521	0.249475
HLK2_Mt1@27.asc	HLK2-Mt1	06.03.2023	19:25:00	1.53796	26	-1253	2.2822e+09	0.745837	4.66759e+06	0.735013	0.00204524	0.0144774		19.9563	0.144774					0.597026		-6.24605	0.249475
HLK2_Mt1@28.asc	HLK2-Mt1	06.03.2023	19:28:00	1.53479	11	-1268	2.30014e+09	0.728165	4.70752e+06	0.712271	0.00204666	0.0170334		20.5692	0.170334					0.608732		-5.66046	0.249475
HLK2_Mt1@29.asc	HLK2-Mt1	06.03.2023	19:31:00	1.53047	26	-1283	2.27565e+09	0.708017	4.65745e+06	0.694821	0.00204667	0.01512		20.6582	0.1512					0.620439		-5.58539	0.249475
HLK2_Mt1@30.asc	HLK2-Mt1	06.03.2023	19:34:00	1.52686	11	-1313	2.25802e+09	0.71684	4.62002e+06	0.706465	0.00204607	0.0135402		20.3722	0.135402					0.632145		-5.87572	0.249475
HLK2_Mt1@31.asc	HLK2-Mt1	06.03.2023	19:39:00	1.5241	26	-1328	2.25752e+09	0.714681	4.61881e+06	0.702231	0.00204599	0.0141399		20.2611	0.141399					0.651656		-6.00334	0.249475
CCmb@18.asc	CCmb	06.03.2023	19:45:00	1.518	3449	-1331	2.25056e+09	0.69204	4.62236e+06	0.680271	0.00205389	0.0144709		24.3131	0.144709					0.675069
CCmb@19.asc	CCmb	06.03.2023	19:48:00	1.51584	3492	-1322	2.23148e+09	0.636252	4.58371e+06	0.626278	0.00205413	0.0123252		24.3921	0.123252					0.686775
CCmb@20.asc	CCmb	06.03.2023	19:51:00	1.51413	3439	-1278	2.22321e+09	0.636256	4.56615e+06	0.628875	0.00205387	0.010216		24.352	0.10216					0.698481
CCmb@21.asc	CCmb	06.03.2023	19:55:00	1.51192	3147	-1181	2.20988e+09	0.726297	4.53837e+06	0.715136	0.0020537	0.0127193		24.1865	0.127193	24.3109	0.0889936			0.71409
HLK2_Mt1@32.asc	HLK2-Mt1	06.03.2023	20:03:00	1.5061	10	-1342	2.23778e+09	0.697236	4.57746e+06	0.683947	0.00204556	0.0148618		20.106	0.148618		RM-unknown-RM bracketing					-6.14361	0.249475
HLK2_Mt1@33.asc	HLK2-Mt1	06.03.2023	20:06:00	1.50462	26	-1358	2.19957e+09	0.70244	4.49777e+06	0.69332	0.00204486	0.0106892		19.8502	0.106892							-6.39286	0.249475
HLK2_Mt1@34.asc	HLK2-Mt1	06.03.2023	20:09:00	1.5012	10	-1372	2.22323e+09	0.713568	4.54791e+06	0.698008	0.00204566	0.0163454		20.0796	0.163454							-6.16941	0.249475
HLK2_Mt1@35.asc	HLK2-Mt1	06.03.2023	20:12:00	1.49857	26	-1388	2.19667e+09	0.634879	4.49336e+06	0.628527	0.00204555	0.0102204		19.9916	0.102204							-6.25514	0.249475
HLK2_Mt1@36.asc	HLK2-Mt1	06.03.2023	20:15:00	1.49626	10	-1402	2.21086e+09	0.754118	4.52269e+06	0.742303	0.0020457	0.0136449		20.2604	0.136449							-5.99326	0.249475
HLK2_Mt1@37.asc	HLK2-Mt1	06.03.2023	20:18:00	1.49309	26	-1418	2.18383e+09	0.7565	4.46941e+06	0.745639	0.00204661	0.0145242		20.6261	0.145242							-5.63695	0.249475
HLK2_Mt1@38.asc	HLK2-Mt1	06.03.2023	20:21:00	1.49061	10	-1432	2.20299e+09	0.673353	4.50803e+06	0.658885	0.00204635	0.0168026		20.6598	0.168026							-5.60413	0.249475
HLK2_Mt1@39.asc	HLK2-Mt1	06.03.2023	20:24:00	1.48781	26	-1448	2.17655e+09	0.709064	4.45256e+06	0.700193	0.00204571	0.0121174		20.1745	0.121174							-6.07695	0.249475
HLK2_Mt1@40.asc	HLK2-Mt1	06.03.2023	20:28:00	1.48588	10	-1462	2.18652e+09	0.736037	4.473e+06	0.723134	0.00204574	0.0151003		20.0914	0.151003							-6.15792	0.249475
HLK2_Mt1@41.asc	HLK2-Mt1	06.03.2023	20:31:00	1.48387	26	-1478	2.15888e+09	0.672854	4.41801e+06	0.665916	0.00204645	0.00869287		20.7369	0.0869287							-5.52896	0.249475
HLK2_Mt1@42.asc	HLK2-Mt1	06.03.2023	20:34:00	1.48214	10	-1492	2.19419e+09	0.63801	4.49098e+06	0.630317	0.00204677	0.0108721		20.7459	0.108721							-5.5202	0.249475
HLK2_Mt1@43.asc	HLK2-Mt1	06.03.2023	20:37:00	1.47976	26	-1508	2.16311e+09	0.716874	4.42512e+06	0.705517	0.00204575	0.0132699		20.3234	0.132699							-5.93184	0.249475
HLK2_Mt1@44.asc	HLK2-Mt1	06.03.2023	20:40:00	1.47769	10	-1522	2.17072e+09	0.704996	4.44361e+06	0.695308	0.00204709	0.012261		20.7725	0.12261							-5.49435	0.249475
HLK2_Mt1@45.asc	HLK2-Mt1	06.03.2023	20:43:00	1.47566	26	-1538	2.13779e+09	0.709296	4.37481e+06	0.700639	0.00204643	0.0119487		20.6367	0.119487					True VSMOW		-5.62662	0.249475
HLK2_Mt1@46.asc	HLK2-Mt1	06.03.2023	20:46:00	1.47302	10	-1552	2.17137e+09	0.643055	4.44372e+06	0.632041	0.00204653	0.0125116		20.5774	0.125116					CCMb		-5.68435	0.249475
CCmb@22.asc	CCmb	06.03.2023	20:53:00	1.4699	3463	-1429	2.10463e+09	0.657631	4.32364e+06	0.650323	0.00205436	0.00977576		24.3517	0.0977576					28.81
CCmb@23.asc	CCmb	06.03.2023	20:56:00	1.4674	3507	-1444	2.12705e+09	0.633032	4.3701e+06	0.626097	0.00205455	0.0103828		24.4318	0.103828
CCmb@24.asc	CCmb	06.03.2023	20:59:00	1.46643	3503	-1485	2.1071e+09	0.64596	4.32705e+06	0.63877	0.00205357	0.0107246		24.2364	0.107246					Bias
CCmb@25.asc	CCmb	06.03.2023	21:02:00	1.46584	3425	-1561	2.09697e+09	0.624614	4.30697e+06	0.61178	0.00205393	0.0153306		24.305	0.153306	24.3312	0.0820816	24.3211	0.0799955	-4.36321
HLK2_Mt1@47.asc	HLK2-Mt1	06.03.2023	21:09:00	1.46102	24	-1569	2.09935e+09	0.698315	4.2948e+06	0.687407	0.0020458	0.0125831		20.4769	0.125831							-5.80008	0.167457
HLK2_Mt1@48.asc	HLK2-Mt1	06.03.2023	21:12:00	1.4592	9	-1584	2.13906e+09	0.634251	4.37642e+06	0.621112	0.00204598	0.016103		20.2284	0.16103							-6.04222	0.167457
HLK2_Mt1@49.asc	HLK2-Mt1	06.03.2023	21:15:00	1.45781	24	-1599	2.1316e+09	0.629366	4.36219e+06	0.618271	0.00204646	0.0131777		20.3433	0.131777							-5.93031	0.167457
HLK2_Mt1@50.asc	HLK2-Mt1	06.03.2023	21:18:00	1.45602	9	-1614	2.1265e+09	0.672522	4.34844e+06	0.660057	0.00204491	0.0132713		19.7931	0.132713							-6.46629	0.167457
HLK2_Mt1@51.asc	HLK2-Mt1	06.03.2023	21:21:00	1.45422	24	-1629	2.09087e+09	0.691759	4.27413e+06	0.679649	0.00204421	0.0139145		19.5659	0.139145							-6.68766	0.167457
HLK2_Mt1@52.asc	HLK2-Mt1	06.03.2023	21:25:00	1.45296	9	-1644	2.12634e+09	0.605444	4.3472e+06	0.595952	0.00204447	0.0117145		19.5325	0.117145							-6.72017	0.167457
HLK2_Mt1@53.asc	HLK2-Mt1	06.03.2023	21:28:00	1.45019	24	-1659	2.12665e+09	0.637366	4.34764e+06	0.626059	0.00204439	0.0146527		19.4189	0.146527							-6.83087	0.167457
HLK2_Mt1@54.asc	HLK2-Mt1	06.03.2023	21:31:00	1.44962	9	-1674	2.10757e+09	0.622265	4.31038e+06	0.613764	0.0020452	0.0113769		19.987	0.113769							-6.27741	0.167457
HLK2_Mt1@55.asc	HLK2-Mt1	06.03.2023	21:34:00	1.4493	24	-1689	2.06859e+09	0.693735	4.23177e+06	0.683029	0.00204575	0.0124899		20.1159	0.124899							-6.15184	0.167457
HLK2_Mt1@56.asc	HLK2-Mt1	06.03.2023	21:37:00	1.44686	9	-1704	2.11858e+09	0.603919	4.33383e+06	0.600307	0.00204563	0.00875682		20.2435	0.0875682							-6.02751	0.167457
HLK2_Mt1@57.asc	HLK2-Mt1	06.03.2023	21:40:00	1.4459	24	-1719	2.11928e+09	0.62312	4.33495e+06	0.612657	0.0020455	0.0125853		20.0549	0.125853							-6.21127	0.167457
HLK2_Mt1@58.asc	HLK2-Mt1	06.03.2023	21:43:00	1.44453	9	-1734	2.09758e+09	0.611035	4.29164e+06	0.603042	0.00204601	0.0106691		20.5054	0.106691							-5.77232	0.167457
HLK2_Mt1@59.asc	HLK2-Mt1	06.03.2023	21:46:00	1.44292	-6	-1749	2.09247e+09	0.66145	4.28123e+06	0.650092	0.00204604	0.0142297		20.4215	0.142297							-5.85408	0.167457
HLK2_Mt1@60.asc	HLK2-Mt1	06.03.2023	21:50:00	1.44102	-21	-1764	2.10926e+09	0.6204	4.31786e+06	0.612747	0.00204712	0.00948695		20.9448	0.0948695							-5.34422	0.167457
HLK2_Mt1@61.asc	HLK2-Mt1	06.03.2023	21:53:00	1.43988	-36	-1779	2.12371e+09	0.53695	4.34558e+06	0.526472	0.00204624	0.0123239		20.5454	0.123239							-5.73339	0.167457
CCmb@26.asc	CCmb	06.03.2023	21:57:00	1.43642	2998	-1281	2.01975e+09	0.633692	4.14929e+06	0.623309	0.00205438	0.0128308		24.4797	0.128308
CCmb@27.asc	CCmb	06.03.2023	22:00:00	1.43595	2977	-1300	2.04213e+09	0.598969	4.19493e+06	0.58915	0.00205421	0.0117226		24.3424	0.117226
CCmb@28.asc	CCmb	06.03.2023	22:04:00	1.43447	2996	-1326	2.01542e+09	0.634365	4.13841e+06	0.627737	0.00205338	0.00974889		24.2466	0.0974889					Bias
CCmb@29.asc	CCmb	06.03.2023	22:07:00	1.43291	3048	-1312	2.03251e+09	0.526717	4.1754e+06	0.516406	0.00205432	0.0119987		24.322	0.119987	24.3477	0.0971617	24.3394	0.0837284	-4.34536
HLK2_Mt1@62.asc	HLK2-Mt1	06.03.2023	22:14:00	1.42901	-30	-1804	2.05493e+09	0.538581	4.2028e+06	0.529623	0.00204524	0.0109396		20.1258	0.109396							-6.22805	0.27302
HLK2_Mt1@63.asc	HLK2-Mt1	06.03.2023	22:17:00	1.42856	-45	-1820	2.0591e+09	0.562263	4.2107e+06	0.554491	0.00204493	0.00960111		19.6118	0.0960111							-6.72872	0.27302
HLK2_Mt1@64.asc	HLK2-Mt1	06.03.2023	22:20:00	1.42662	-30	-1834	2.01065e+09	0.659297	4.1111e+06	0.650361	0.00204468	0.0106318		19.6874	0.106318							-6.65505	0.27302
HLK2_Mt1@65.asc	HLK2-Mt1	06.03.2023	22:23:00	1.4254	-45	-1850	2.02866e+09	0.636075	4.14751e+06	0.625704	0.00204448	0.0128588		19.3356	0.128588							-6.99779	0.27302
HLK2_Mt1@66.asc	HLK2-Mt1	06.03.2023	22:26:00	1.42501	-30	-1864	2.03032e+09	0.63879	4.14716e+06	0.628781	0.00204263	0.0126598		18.7022	0.126598							-7.61484	0.27302
HLK2_Mt1@67.asc	HLK2-Mt1	06.03.2023	22:29:00	1.42281	-45	-1880	2.03087e+09	0.582206	4.15151e+06	0.573485	0.00204422	0.0108521		19.4983	0.108521							-6.8393	0.27302
HLK2_Mt1@68.asc	HLK2-Mt1	06.03.2023	22:33:00	1.42138	-60	-1894	2.0319e+09	0.564141	4.15435e+06	0.557194	0.00204457	0.0107174		19.5944	0.107174							-6.74569	0.27302
HLK2_Mt1@69.asc	HLK2-Mt1	06.03.2023	22:36:00	1.42033	-45	-1910	1.99935e+09	0.647081	4.08973e+06	0.640633	0.00204554	0.00859956		20.1117	0.0859956							-6.24178	0.27302
HLK2_Mt1@70.asc	HLK2-Mt1	06.03.2023	22:39:00	1.41808	-30	-1924	2.00702e+09	0.62623	4.10352e+06	0.618317	0.00204459	0.0111821		19.6818	0.111821							-6.66056	0.27302
HLK2_Mt1@71.asc	HLK2-Mt1	06.03.2023	22:42:00	1.41667	-45	-1940	2.05514e+09	0.563075	4.20211e+06	0.553485	0.00204469	0.012612		19.6072	0.12612							-6.7332	0.27302
HLK2_Mt1@72.asc	HLK2-Mt1	06.03.2023	22:45:00	1.41626	-30	-1954	2.01001e+09	0.607588	4.11037e+06	0.597012	0.00204496	0.0140838		19.7954	0.140838							-6.54988	0.27302
HLK2_Mt1@73.asc	HLK2-Mt1	06.03.2023	22:48:00	1.41545	-15	-1970	2.01254e+09	0.631422	4.11609e+06	0.622293	0.00204524	0.0124709		20.0053	0.124709							-6.34537	0.27302
HLK2_Mt1@74.asc	HLK2-Mt1	06.03.2023	22:51:00	1.41359	0	-1984	2.0395e+09	0.549513	4.17015e+06	0.543759	0.00204471	0.00890722		19.6081	0.0890722							-6.73235	0.27302
HLK2_Mt1@75.asc	HLK2-Mt1	06.03.2023	22:54:00	1.41218	15	-2000	2.04423e+09	0.546158	4.17843e+06	0.540137	0.00204402	0.00867867		19.5312	0.0867867							-6.80726	0.27302
HLK2_Mt1@76.asc	HLK2-Mt1	06.03.2023	22:57:00	1.41078	30	-2014	2.03362e+09	0.588258	4.15822e+06	0.58153	0.00204475	0.00987457		19.6563	0.0987457							-6.68541	0.27302
CCmb@30.asc	CCmb	06.03.2023	23:03:00	1.41126	3404	-1310	1.9828e+09	0.541144	4.07207e+06	0.533072	0.0020537	0.010395		24.3857	0.10395
CCmb@31.asc	CCmb	06.03.2023	23:06:00	1.41006	3381	-1279	2.04324e+09	0.527548	4.19761e+06	0.520654	0.0020544	0.0101772		24.5055	0.101772
CCmb@32.asc	CCmb	06.03.2023	23:09:00	1.40991	3357	-1253	1.9812e+09	0.592495	4.07075e+06	0.584402	0.00205471	0.0114485		24.6886	0.114485					Bias
CCmb@33.asc	CCmb	06.03.2023	23:12:00	1.40745	3322	-1239	2.05851e+09	0.490632	4.22909e+06	0.481503	0.00205446	0.0110773		24.4529	0.110773	24.5082	0.129869	24.4279	0.13651	-4.25937

## Sheet: Table S4b - SIMS O combined
dft	SIMS mount	Session	Analysis	d18O	2s
mm				‰, VPDB
113.55	1	S1	20220713@326.asc	-6.66716	0.218527
113.584	1	S1	20220713@325.asc	-6.28281	0.218527
113.615	1	S1	20220713@324.asc	-6.18679	0.218527
113.657	1	S1	20220713@323.asc	-6.35628	0.218527
113.697	1	S1	20220713@322.asc	-6.04251	0.218527
113.738	1	S1	20220713@321.asc	-5.83422	0.218527
113.78	1	S1	20220713@320.asc	-6.08016	0.218527
113.821	1	S1	20220713@319.asc	-6.06857	0.218527
113.875	1	S1	20220713@318.asc	-6.0778	0.218527
113.916	1	S1	20220713@317.asc	-6.34712	0.218527
114.01	1	S1	20220713@312.asc	-6.32922	0.220877
114.051	1	S1	20220713@311.asc	-6.41346	0.220877
114.093	1	S1	20220713@310.asc	-6.4983	0.220877
114.134	1	S1	20220713@309.asc	-6.14595	0.220877
114.175	1	S1	20220713@308.asc	-5.91452	0.220877
114.217	1	S1	20220713@307.asc	-5.44723	0.220877
114.258	1	S1	20220713@306.asc	-5.44809	0.220877
114.299	1	S1	20220713@305.asc	-5.47461	0.220877
114.34	1	S1	20220713@304.asc	-5.27515	0.220877
114.381	1	S1	20220713@303.asc	-5.35643	0.220877
114.421	1	S1	20220713@298.asc	-5.91885	0.225518
114.458	1	S1	20220713@297.asc	-6.30009	0.225518
114.498	1	S1	20220713@296.asc	-5.67424	0.225518
114.54	1	S1	20220713@295.asc	-6.07348	0.225518
114.584	1	S1	20220713@294.asc	-6.63025	0.225518
114.626	1	S1	20220713@293.asc	-6.34963	0.225518
114.667	1	S1	20220713@292.asc	-6.02558	0.225518
114.708	1	S1	20220713@291.asc	-6.29732	0.225518
114.749	1	S1	20220713@290.asc	-6.18633	0.225518
114.79	1	S1	20220713@289.asc	-6.27189	0.225518
114.837	1	S1	20220713@284.asc	-5.71887	0.24403
114.878	1	S1	20220713@283.asc	-5.77	0.24403
114.92	1	S1	20220713@282.asc	-5.83858	0.24403
115.043	1	S1	20220713@281.asc	-5.8043	0.24403
115.084	1	S1	20220713@280.asc	-5.95381	0.24403
115.13	1	S1	20220713@30.asc	-6.39888	0.283944
115.171	1	S1	20220713@31.asc	-6.00097	0.283944
115.212	1	S1	20220713@32.asc	-5.74487	0.283944
115.254	1	S1	20220713@33.asc	-5.99735	0.283944
115.295	1	S1	20220713@34.asc	-5.51605	0.283944
115.336	1	S1	20220713@35.asc	-5.76169	0.283944
115.377	1	S1	20220713@36.asc	-5.41198	0.283944
115.418	1	S1	20220713@37.asc	-5.97025	0.283944
115.459	1	S1	20220713@38.asc	-6.51542	0.283944
115.501	1	S1	20220713@39.asc	-6.59444	0.283944
115.517	1	S3	HLK2_Mt1@1.asc	-6.45534	0.249475
115.534	1	S3	HLK2_Mt1@02.asc	-6.14731	0.249475
115.544	1	S1	20220713@44.asc	-6.45756	0.212277
115.553	1	S3	HLK2_Mt1@03.asc	-6.10051	0.249475
115.57	1	S3	HLK2_Mt1@04.asc	-6.42365	0.249475
115.586	1	S1	20220713@45.asc	-6.00816	0.212277
115.588	1	S3	HLK2_Mt1@05.asc	-6.1293	0.249475
115.605	1	S3	HLK2_Mt1@06.asc	-6.33197	0.249475
115.624	1	S3	HLK2_Mt1@07.asc	-6.40044	0.249475
115.627	1	S1	20220713@46.asc	-6.00413	0.212277
115.64	1	S3	HLK2_Mt1@08.asc	-6.327	0.249475
115.659	1	S3	HLK2_Mt1@09.asc	-6.06242	0.249475
115.668	1	S1	20220713@47.asc	-6.17589	0.212277
115.676	1	S3	HLK2_Mt1@10.asc	-6.02288	0.249475
115.694	1	S3	HLK2_Mt1@11.asc	-5.71448	0.249475
115.709	1	S1	20220713@48.asc	-6.04398	0.212277
115.711	1	S3	HLK2_Mt1@12.asc	-6.22544	0.249475
115.73	1	S3	HLK2_Mt1@13.asc	-5.85357	0.249475
115.747	1	S3	HLK2_Mt1@14.asc	-6.59447	0.249475
115.75	1	S1	20220713@49.asc	-6.65663	0.212277
115.766	1	S3	HLK2_Mt1@15.asc	-6.61888	0.249475
115.783	1	S3	HLK2_Mt1@17.asc	-6.5499	0.249475
115.791	1	S1	20220713@50.asc	-5.99459	0.212277
115.802	1	S3	HLK2_Mt1@18.asc	-6.30355	0.249475
115.819	1	S3	HLK2_Mt1@19.asc	-5.44207	0.249475
115.833	1	S1	20220713@51.asc	-6.34768	0.212277
115.837	1	S3	HLK2_Mt1@20.asc	-5.98018	0.249475
115.854	1	S3	HLK2_Mt1@21.asc	-6.05774	0.249475
115.873	1	S3	HLK2_Mt1@22.asc	-6.07345	0.249475
115.874	1	S1	20220713@52.asc	-6.3444	0.212277
115.89	1	S3	HLK2_Mt1@23.asc	-6.12236	0.249475
115.909	1	S3	HLK2_Mt1@24.asc	-5.88476	0.249475
115.915	1	S1	20220713@53.asc	-5.83188	0.212277
115.925	1	S3	HLK2_Mt1@25.asc	-5.90597	0.249475
115.943	1	S3	HLK2_Mt1@26.asc	-6.23521	0.249475
115.96	1	S3	HLK2_Mt1@27.asc	-6.24605	0.249475
115.961	1	S1	20220713@58.asc	-6.15646	0.312557
115.979	1	S3	HLK2_Mt1@28.asc	-5.66046	0.249475
115.996	1	S3	HLK2_Mt1@29.asc	-5.58539	0.249475
116.002	1	S1	20220713@59.asc	-5.72656	0.312557
116.033	1	S3	HLK2_Mt1@30.asc	-5.87572	0.249475
116.043	1	S1	20220713@60.asc	-6.05765	0.312557
116.049	1	S3	HLK2_Mt1@31.asc	-6.00334	0.249475
116.066	1	S3	HLK2_Mt1@32.asc	-6.14361	0.249475
116.084	1	S1	20220713@61.asc	-6.35142	0.312557
116.084	1	S3	HLK2_Mt1@33.asc	-6.39286	0.249475
116.102	1	S3	HLK2_Mt1@34.asc	-6.16941	0.249475
116.12	1	S3	HLK2_Mt1@35.asc	-6.25514	0.249475
116.124	1	S1	20220713@62.asc	-6.00293	0.312557
116.134	1	S3	HLK2_Mt1@36.asc	-5.99326	0.249475
116.149	1	S3	HLK2_Mt1@37.asc	-5.63695	0.249475
116.158	1	S1	20220713@63.asc	-6.11443	0.312557
116.164	1	S3	HLK2_Mt1@38.asc	-5.60413	0.249475
116.178	1	S3	HLK2_Mt1@39.asc	-6.07695	0.249475
116.192	1	S1	20220713@64.asc	-5.58998	0.312557
116.192	1	S3	HLK2_Mt1@40.asc	-6.15792	0.249475
116.206	1	S3	HLK2_Mt1@41.asc	-5.52896	0.249475
116.221	1	S3	HLK2_Mt1@42.asc	-5.5202	0.249475
116.225	1	S1	20220713@65.asc	-5.41987	0.312557
116.235	1	S3	HLK2_Mt1@43.asc	-5.93184	0.249475
116.25	1	S3	HLK2_Mt1@44.asc	-5.49435	0.249475
116.259	1	S1	20220713@66.asc	-5.57831	0.312557
116.265	1	S3	HLK2_Mt1@45.asc	-5.62662	0.249475
116.278	1	S3	HLK2_Mt1@46.asc	-5.68435	0.249475
116.293	1	S1	20220713@67.asc	-5.97825	0.312557
116.295	1	S3	HLK2_Mt1@47.asc	-5.80008	0.167457
116.309	1	S3	HLK2_Mt1@48.asc	-6.04222	0.167457
116.323	1	S3	HLK2_Mt1@49.asc	-5.93031	0.167457
116.325	1	S1	20220713@72.asc	-5.78587	0.294411
116.338	1	S3	HLK2_Mt1@50.asc	-6.46629	0.167457
116.352	1	S3	HLK2_Mt1@51.asc	-6.68766	0.167457
116.358	1	S1	20220713@73.asc	-6.40661	0.294411
116.367	1	S3	HLK2_Mt1@52.asc	-6.72017	0.167457
116.381	1	S3	HLK2_Mt1@53.asc	-6.83087	0.167457
116.392	1	S1	20220713@74.asc	-6.78936	0.294411
116.396	1	S3	HLK2_Mt1@54.asc	-6.27741	0.167457
116.409	1	S3	HLK2_Mt1@55.asc	-6.15184	0.167457
116.425	1	S3	HLK2_Mt1@56.asc	-6.02751	0.167457
116.426	1	S1	20220713@75.asc	-6.16008	0.294411
116.438	1	S3	HLK2_Mt1@57.asc	-6.21127	0.167457
116.454	1	S3	HLK2_Mt1@58.asc	-5.77232	0.167457
116.459	1	S1	20220713@76.asc	-6.2325	0.294411
116.468	1	S3	HLK2_Mt1@59.asc	-5.85408	0.167457
116.484	1	S3	HLK2_Mt1@60.asc	-5.34422	0.167457
116.493	1	S1	20220713@77.asc	-5.75767	0.294411
116.499	1	S3	HLK2_Mt1@61.asc	-5.73339	0.167457
116.523	1	S3	HLK2_Mt1@62.asc	-6.22805	0.27302
116.527	1	S1	20220713@78.asc	-5.68115	0.294411
116.538	1	S3	HLK2_Mt1@63.asc	-6.72872	0.27302
116.551	1	S3	HLK2_Mt1@64.asc	-6.65505	0.27302
116.568	1	S3	HLK2_Mt1@65.asc	-6.99779	0.27302
116.58	1	S3	HLK2_Mt1@66.asc	-7.61484	0.27302
116.597	1	S3	HLK2_Mt1@67.asc	-6.8393	0.27302
116.61	1	S3	HLK2_Mt1@68.asc	-6.74569	0.27302
116.626	1	S3	HLK2_Mt1@69.asc	-6.24178	0.27302
116.638	1	S3	HLK2_Mt1@70.asc	-6.66056	0.27302
116.654	1	S3	HLK2_Mt1@71.asc	-6.7332	0.27302
116.667	1	S3	HLK2_Mt1@72.asc	-6.54988	0.27302
116.68	1	S1	20220713@79.asc	-7.12145	0.294411
116.681	1	S3	HLK2_Mt1@73.asc	-6.34537	0.27302
116.694	1	S3	HLK2_Mt1@74.asc	-6.73235	0.27302
116.709	1	S3	HLK2_Mt1@75.asc	-6.80726	0.27302
116.714	1	S1	20220713@80.asc	-6.64069	0.294411
116.722	1	S3	HLK2_Mt1@76.asc	-6.68541	0.27302
116.748	1	S1	20220713@81.asc	-6.63635	0.294411
116.782	1	S1	20220713@87.asc	-6.30308	0.374463
116.816	1	S1	20220713@88.asc	-6.33351	0.374463
116.85	1	S1	20220713@89.asc	-6.42268	0.374463
116.882	1	S1	20220713@90.asc	-6.57869	0.374463
116.916	1	S1	20220713@91.asc	-7.03917	0.374463
116.95	1	S1	20220713@92.asc	-6.84072	0.374463
116.983	1	S1	20220713@93.asc	-6.91414	0.374463
117.017	1	S1	20220713@94.asc	-6.84126	0.374463
117.051	1	S1	20220713@95.asc	-6.81056	0.374463
117.084	1	S1	20220713@96.asc	-6.83516	0.374463
117.121	1	S1	20220713@102.asc	-6.41897	0.395912
117.154	1	S1	20220713@103.asc	-6.63052	0.395912
117.186	1	S1	20220713@104.asc	-6.66032	0.395912
117.221	1	S1	20220713@105.asc	-6.15433	0.395912
117.254	1	S1	20220713@106.asc	-7.29135	0.395912
117.285	1	S1	20220713@107.asc	-6.87377	0.395912
117.288	1	S1	20220713@108.asc	-6.8129	0.395912
117.32	1	S1	20220713@109.asc	-7.50584	0.395912
117.335	1	S1	20220713@110.asc	-7.31385	0.395912
117.355	1	S1	20220713@111.asc	-6.43385	0.395912
117.385	1	S1	20220713@116.asc	-7.07263	0.288916
117.387	1	S1	20220713@117.asc	-6.62149	0.288916
117.422	1	S1	20220713@118.asc	-6.66067	0.288916
117.435	1	S1	20220713@119.asc	-6.89568	0.288916
117.462	1	S1	20220713@200.asc	-7.84059	0.288916
117.474	1	S1	20220713@201.asc	-7.00201	0.288916
117.495	1	S1	20220713@202.asc	-7.40917	0.288916
117.527	1	S1	20220713@203.asc	-7.20146	0.288916
117.554	1	S1	20220713@204.asc	-6.89609	0.288916
117.561	1	S1	20220713@205.asc	-7.27439	0.288916
117.594	1	S1	20220713@210.asc	-6.72597	0.273985
117.623	1	S1	20220713@211.asc	-6.50936	0.273985
117.628	1	S1	20220713@212.asc	-6.87046	0.273985
117.661	1	S1	20220713@213.asc	-7.58757	0.273985
117.672	1	S1	20220713@214.asc	-7.63309	0.273985
117.695	1	S1	20220713@215.asc	-7.7169	0.273985
117.722	1	S1	20220713@216.asc	-7.74393	0.273985
117.729	1	S1	20220713@217.asc	-7.33981	0.273985
117.762	1	S1	20220713@218.asc	-7.01785	0.273985
117.798	1	S1	20220713@219.asc	-7.46838	0.273985
117.826	1	S1	20220713@230.asc	-7.07787	0.320088
117.83	1	S1	20220713@231.asc	-7.46902	0.320088
117.864	1	S1	20220713@232.asc	-7.46759	0.320088
117.868	1	S1	20220713@233.asc	-7.32569	0.320088
117.898	1	S1	20220713@234.asc	-7.58674	0.320088
117.904	1	S1	20220713@235.asc	-7.47716	0.320088
117.932	1	S1	20220713@236.asc	-7.17399	0.320088
117.963	1	S1	20220713@237.asc	-7.00045	0.320088
117.965	1	S1	20220713@238.asc	-6.80362	0.320088
118	1	S1	20220713@239.asc	-6.79193	0.320088
118.033	1	S1	20220713@240.asc	-6.88768	0.320088
118.036	1	S1	20220713@241.asc	-7.09518	0.320088
118.066	1	S1	20220713@246.asc	-6.40174	0.439066
118.086	1	S1	20220713@247.asc	-7.05746	0.439066
118.098	1	S1	20220713@248.asc	-7.38297	0.439066
118.1	1	S1	20220713@249.asc	-7.0943	0.439066
118.136	1	S1	20220713@250.asc	-6.94198	0.439066
118.136	1	S1	20220713@251.asc	-6.99147	0.439066
118.171	1	S1	20220713@252.asc	-6.48578	0.439066
118.186	1	S1	20220713@253.asc	-6.08957	0.439066
118.204	1	S1	20220713@254.asc	-7.14316	0.439066
118.236	1	S1	20220713@255.asc	-7.11896	0.439066
118.238	1	S1	20220713@260.asc	-7.5876	0.466402
118.271	1	S1	20220713@261.asc	-7.22532	0.466402
118.291	1	S1	20220713@262.asc	-7.66449	0.466402
118.305	1	S1	20220713@263.asc	-7.46174	0.466402
118.337	1	S1	20220713@264.asc	-7.00645	0.466402
118.341	1	S1	20220713@265.asc	-6.45974	0.466402
118.372	1	S1	20220713@266.asc	-6.61902	0.466402
118.395	1	S1	20220713@267.asc	-7.26275	0.466402
118.403	1	S1	20220713@268.asc	-7.32773	0.466402
118.437	1	S1	20220713@269.asc	-7.15912	0.466402
118.445	1	S1	20220713@270.asc	-6.97115	0.466402
118.47	1	S1	20220713@275.asc	-6.28775	0.24403
118.495	1	S1	20220713@276.asc	-6.92946	0.24403
118.501	1	S1	20220713@277.asc	-7.03387	0.24403
118.536	1	S1	20220713@278.asc	-7.217	0.24403
118.545	1	S1	20220713@279.asc	-6.19406	0.24403
118.568	2	S2	HLK2_Mt2@200.asc	-6.47908	0.326242
118.595	2	S2	HLK2_Mt2@199.asc	-6.79865	0.326242
118.602	2	S2	HLK2_Mt2@198.asc	-6.57385	0.326242
118.635	2	S2	HLK2_Mt2@197.asc	-6.40432	0.326242
118.645	2	S2	HLK2_Mt2@196.asc	-6.12874	0.326242
118.665	2	S2	HLK2_Mt2@195.asc	-6.24074	0.326242
118.695	2	S2	HLK2_Mt2@194.asc	-6.42831	0.326242
118.701	2	S2	HLK2_Mt2@192.asc	-6.54109	0.326242
118.737	2	S2	HLK2_Mt2@193.asc	-6.7487	0.326242
118.745	2	S2	HLK2_Mt2@191.asc	-6.51846	0.326242
118.77	2	S2	HLK2_Mt2@190.asc	-6.68768	0.24296
118.781	2	S2	HLK2_Mt2@189.asc	-6.55565	0.24296
118.804	2	S2	HLK2_Mt2@188.asc	-6.38062	0.24296
118.831	2	S2	HLK2_Mt2@187.asc	-6.50653	0.24296
118.834	2	S2	HLK2_Mt2@186.asc	-6.35303	0.24296
118.867	2	S2	HLK2_Mt2@185.asc	-6.52186	0.24296
118.888	2	S2	HLK2_Mt2@184.asc	-6.02419	0.24296
118.901	2	S2	HLK2_Mt2@183.asc	-6.9673	0.24296
118.934	2	S2	HLK2_Mt2@182.asc	-6.38095	0.24296
118.938	2	S2	HLK2_Mt2@181.asc	-6.38522	0.24296
118.968	2	S2	HLK2_Mt2@180.asc	-6.31191	0.169712
118.987	2	S2	HLK2_Mt2@179.asc	-6.57586	0.169712
119.002	2	S2	HLK2_Mt2@178.asc	-6.80113	0.169712
119.035	2	S2	HLK2_Mt2@177.asc	-6.67034	0.169712
119.037	2	S2	HLK2_Mt2@176.asc	-6.6776	0.169712
119.07	2	S2	HLK2_Mt2@175.asc	-6.73156	0.169712
119.088	2	S2	HLK2_Mt2@174.asc	-6.99893	0.169712
119.103	2	S2	HLK2_Mt2@173.asc	-6.90847	0.169712
119.137	2	S2	HLK2_Mt2@172.asc	-6.7613	0.169712
119.154	2	S2	HLK2_Mt2@171.asc	-7.32868	0.169712
119.171	2	S2	HLK2_Mt2@170.asc	-6.98649	0.311002
119.204	2	S2	HLK2_Mt2@169.asc	-6.43532	0.311002
119.207	2	S2	HLK2_Mt2@168.asc	-6.57717	0.311002
119.241	2	S2	HLK2_Mt2@167.asc	-6.70651	0.311002
119.244	2	S2	HLK2_Mt2@166.asc	-7.22413	0.311002
119.274	2	S2	HLK2_Mt2@165.asc	-6.41881	0.311002
119.289	2	S2	HLK2_Mt2@164.asc	-5.73304	0.311002
119.307	2	S2	HLK2_Mt2@163.asc	-6.31508	0.311002
119.341	2	S2	HLK2_Mt2@162.asc	-6.61036	0.311002
119.362	2	S2	HLK2_Mt2@161.asc	-6.21923	0.311002
119.411	2	S2	HLK2_Mt2@160.asc	-6.88133	0.307592
119.459	2	S2	HLK2_Mt2@159.asc	-6.09232	0.307592
119.517	2	S2	HLK2_Mt2@158.asc	-6.22882	0.307592
119.567	2	S2	HLK2_Mt2@157.asc	-6.42613	0.307592
119.618	2	S2	HLK2_Mt2@156.asc	-6.61413	0.307592
119.671	2	S2	HLK2_Mt2@155.asc	-6.49982	0.307592
119.721	2	S2	HLK2_Mt2@154.asc	-6.40666	0.307592
119.771	2	S2	HLK2_Mt2@153.asc	-6.49645	0.307592
119.821	2	S2	HLK2_Mt2@152.asc	-6.52178	0.307592
119.871	2	S2	HLK2_Mt2@151.asc	-6.3749	0.307592
119.93	2	S2	HLK2_Mt2@150.asc	-6.349	0.18274
119.98	2	S2	HLK2_Mt2@149.asc	-6.8121	0.18274
120.03	2	S2	HLK2_Mt2@148.asc	-6.42223	0.18274
120.08	2	S2	HLK2_Mt2@147.asc	-6.1536	0.18274
120.13	2	S2	HLK2_Mt2@146.asc	-5.84901	0.18274
120.18	2	S2	HLK2_Mt2@145.asc	-5.65575	0.18274
120.23	2	S2	HLK2_Mt2@144.asc	-6.4912	0.18274
120.264	2	S2	HLK2_Mt2@143.asc	-6.12852	0.18274
120.314	2	S2	HLK2_Mt2@142.asc	-5.97228	0.18274
120.386	2	S2	HLK2_Mt2@141.asc	-6.18393	0.18274
120.436	2	S2	HLK2_Mt2@140.asc	-6.57218	0.242659
120.486	2	S2	HLK2_Mt2@139.asc	-5.75256	0.242659
120.544	2	S2	HLK2_Mt2@138.asc	-5.74554	0.242659
120.612	2	S2	HLK2_Mt2@137.asc	-5.87619	0.242659
120.677	2	S2	HLK2_Mt2@136.asc	-5.74046	0.242659
120.728	2	S2	HLK2_Mt2@135.asc	-5.75841	0.242659
120.778	2	S2	HLK2_Mt2@134.asc	-6.35523	0.242659
120.828	2	S2	HLK2_Mt2@133.asc	-5.89947	0.242659
120.877	2	S2	HLK2_Mt2@132.asc	-5.81194	0.242659
120.927	2	S2	HLK2_Mt2@131.asc	-5.30992	0.242659
120.978	2	S2	HLK2_Mt2@130.asc	-5.88803	0.256294
121.02	2	S2	HLK2_Mt2@129.asc	-5.83062	0.256294
121.07	2	S2	HLK2_Mt2@128.asc	-5.07609	0.256294
121.12	2	S2	HLK2_Mt2@127.asc	-6.08706	0.256294
121.17	2	S2	HLK2_Mt2@126.asc	-5.43937	0.256294
121.22	2	S2	HLK2_Mt2@125.asc	-5.61618	0.256294
121.27	2	S2	HLK2_Mt2@124.asc	-6.11512	0.256294
121.321	2	S2	HLK2_Mt2@123.asc	-6.48678	0.256294
121.369	2	S2	HLK2_Mt2@122.asc	-6.46406	0.256294
121.436	2	S2	HLK2_Mt2@121.asc	-6.34936	0.256294
121.484	2	S2	HLK2_Mt2@120.asc	-5.89204	0.250507
121.534	2	S2	HLK2_Mt2@119.asc	-6.18635	0.250507
121.584	2	S2	HLK2_Mt2@118.asc	-6.18119	0.250507
121.634	2	S2	HLK2_Mt2@117.asc	-6.01875	0.250507
121.689	2	S2	HLK2_Mt2@116.asc	-5.40818	0.250507
121.761	2	S2	HLK2_Mt2@115.asc	-6.51737	0.250507
121.811	2	S2	HLK2_Mt2@114.asc	-6.9235	0.250507
121.861	2	S2	HLK2_Mt2@113.asc	-6.22798	0.250507
121.92	2	S2	HLK2_Mt2@112.asc	-6.14328	0.250507
121.987	2	S2	HLK2_Mt2@111.asc	-5.7337	0.250507
122.041	2	S2	HLK2_Mt2@110.asc	-6.49765	0.312791
122.094	2	S2	HLK2_Mt2@109.asc	-6.04532	0.312791
122.144	2	S2	HLK2_Mt2@108.asc	-6.12772	0.312791
122.195	2	S2	HLK2_Mt2@107.asc	-6.06081	0.312791
122.246	2	S2	HLK2_Mt2@106.asc	-6.23471	0.312791
122.296	2	S2	HLK2_Mt2@105.asc	-6.32241	0.312791
122.346	2	S2	HLK2_Mt2@104.asc	-6.0662	0.312791
122.396	2	S2	HLK2_Mt2@103.asc	-6.67758	0.312791
122.446	2	S2	HLK2_Mt2@102.asc	-7.03881	0.312791
122.496	2	S2	HLK2_Mt2@101.asc	-7.04771	0.312791
122.537	2	S2	HLK2_Mt2@100.asc	-6.14991	0.281468
122.588	2	S2	HLK2_Mt2@99.asc	-6.10934	0.281468
122.638	2	S2	HLK2_Mt2@98.asc	-6.22665	0.281468
122.688	2	S2	HLK2_Mt2@97.asc	-5.99644	0.281468
122.737	2	S2	HLK2_Mt2@96.asc	-5.78342	0.281468
122.787	2	S2	HLK2_Mt2@95.asc	-5.90333	0.281468
122.838	2	S2	HLK2_Mt2@94.asc	-6.06097	0.281468
122.888	2	S2	HLK2_Mt2@93.asc	-6.27879	0.281468
122.938	2	S2	HLK2_Mt2@92.asc	-5.7417	0.281468
122.987	2	S2	HLK2_Mt2@91.asc	-6.59895	0.281468
123.035	2	S2	HLK2_Mt2@90.asc	-6.1184	0.28191
123.085	2	S2	HLK2_Mt2@89.asc	-6.01373	0.28191
123.135	2	S2	HLK2_Mt2@88.asc	-6.04632	0.28191
123.185	2	S2	HLK2_Mt2@87.asc	-7.03833	0.28191
123.235	2	S2	HLK2_Mt2@86.asc	-6.40122	0.28191
123.285	2	S2	HLK2_Mt2@85.asc	-6.10375	0.28191
123.335	2	S2	HLK2_Mt2@84.asc	-5.98988	0.28191
123.382	2	S2	HLK2_Mt2@83.asc	-5.97136	0.28191
123.433	2	S2	HLK2_Mt2@82.asc	-6.01655	0.28191
123.483	2	S2	HLK2_Mt2@81.asc	-6.58794	0.28191
123.532	2	S2	HLK2_Mt2@80.asc	-6.45012	0.261472
123.582	2	S2	HLK2_Mt2@79.asc	-7.07907	0.261472
123.632	2	S2	HLK2_Mt2@78.asc	-6.43175	0.261472
123.683	2	S2	HLK2_Mt2@77.asc	-6.1031	0.261472
123.733	2	S2	HLK2_Mt2@76.asc	-6.41979	0.261472
123.782	2	S2	HLK2_Mt2@75.asc	-6.32699	0.261472
123.832	2	S2	HLK2_Mt2@74.asc	-5.92975	0.261472
123.882	2	S2	HLK2_Mt2@73.asc	-7.14721	0.261472
123.933	2	S2	HLK2_Mt2@72.asc	-6.58877	0.261472
123.983	2	S2	HLK2_Mt2@71.asc	-6.36345	0.261472
124.04	2	S2	HLK2_Mt2@70.asc	-5.67936	0.360699
124.09	2	S2	HLK2_Mt2@69.asc	-5.69353	0.360699
124.14	2	S2	HLK2_Mt2@68.asc	-6.21972	0.360699
124.19	2	S2	HLK2_Mt2@67.asc	-6.22732	0.360699
124.24	2	S2	HLK2_Mt2@66.asc	-5.95676	0.360699
124.29	2	S2	HLK2_Mt2@65.asc	-6.27874	0.360699
124.34	2	S2	HLK2_Mt2@64.asc	-5.9883	0.360699
124.395	2	S2	HLK2_Mt2@63.asc	-6.10827	0.360699
124.445	2	S2	HLK2_Mt2@60.asc	-5.83451	0.457876
124.495	2	S2	HLK2_Mt2@59.asc	-5.90154	0.457876
124.537	2	S2	HLK2_Mt2@58.asc	-6.14503	0.457876
124.588	2	S2	HLK2_Mt2@62.asc	-6.5651	0.360699
124.638	2	S2	HLK2_Mt2@61.asc	-5.70377	0.360699
124.688	2	S2	HLK2_Mt2@57.asc	-5.81406	0.457876
124.73	2	S2	HLK2_Mt2@56.asc	-5.3838	0.457876
124.78	2	S2	HLK2_Mt2@55.asc	-5.39861	0.457876
124.83	2	S2	HLK2_Mt2@54.asc	-5.698	0.457876
124.88	2	S2	HLK2_Mt2@53.asc	-5.66593	0.457876
124.93	2	S2	HLK2_Mt2@52.asc	-6.2679	0.457876
124.98	2	S2	HLK2_Mt2@51.asc	-6.03655	0.457876
125.034	2	S2	HLK2_Mt2@50.asc	-6.31382	0.355553
125.084	2	S2	HLK2_Mt2@49.asc	-7.16414	0.355553
125.134	2	S2	HLK2_Mt2@48.asc	-7.47807	0.355553
125.184	2	S2	HLK2_Mt2@47.asc	-6.6701	0.355553
125.234	2	S2	HLK2_Mt2@46.asc	-6.09974	0.355553
125.284	2	S2	HLK2_Mt2@45.asc	-6.00695	0.355553
125.334	2	S2	HLK2_Mt2@44.asc	-6.3042	0.355553
125.384	2	S2	HLK2_Mt2@43.asc	-7.30299	0.355553
125.434	2	S2	HLK2_Mt2@40.asc	-6.7821	0.166587
125.481	2	S2	HLK2_Mt2@39.asc	-6.72125	0.166587
125.522	2	S2	HLK2_Mt2@42.asc	-6.30488	0.355553
125.58	2	S2	HLK2_Mt2@38.asc	-7.58921	0.166587
125.63	2	S2	HLK2_Mt2@37.asc	-7.40131	0.166587
125.68	2	S2	HLK2_Mt2@36.asc	-8.06787	0.166587
125.73	2	S2	HLK2_Mt2@35.asc	-7.45551	0.166587
125.78	2	S2	HLK2_Mt2@41.asc	-7.7768	0.355553
125.83	2	S2	HLK2_Mt2@34.asc	-6.76564	0.166587
125.88	2	S2	HLK2_Mt2@33.asc	-6.894	0.166587
125.93	2	S2	HLK2_Mt2@32.asc	-7.07806	0.166587
125.98	2	S2	HLK2_Mt2@31.asc	-6.89283	0.166587
126.03	2	S2	HLK2_Mt2@30.asc	-7.29007	0.229769
126.08	2	S2	HLK2_Mt2@29.asc	-7.44561	0.229769
126.129	2	S2	HLK2_Mt2@28.asc	-6.83122	0.229769
126.179	2	S2	HLK2_Mt2@27.asc	-7.2444	0.229769
126.229	2	S2	HLK2_Mt2@26.asc	-6.6675	0.229769
126.278	2	S2	HLK2_Mt2@25.asc	-6.52218	0.229769
126.328	2	S2	HLK2_Mt2@24.asc	-6.30052	0.229769
126.377	2	S2	HLK2_Mt2@23.asc	-6.99423	0.229769
126.427	2	S2	HLK2_Mt2@22.asc	-6.52659	0.229769
126.478	2	S2	HLK2_Mt2@21.asc	-7.36021	0.229769
126.521	2	S2	HLK2_Mt2@20.asc	-6.76646	0.295542
126.571	2	S2	HLK2_Mt2@19.asc	-6.91824	0.295542
126.621	2	S2	HLK2_Mt2@18.asc	-6.49888	0.295542
126.669	2	S2	HLK2_Mt2@17.asc	-7.45994	0.295542
126.719	2	S2	HLK2_Mt2@16.asc	-6.93256	0.295542
126.769	2	S2	HLK2_Mt2@15.asc	-6.75994	0.295542
126.819	2	S2	HLK2_Mt2@14.asc	-6.66454	0.295542
126.869	2	S2	HLK2_Mt2@13.asc	-7.79789	0.295542
126.919	2	S2	HLK2_Mt2@12.asc	-6.78721	0.295542
126.972	2	S2	HLK2_Mt2@11.asc	-6.79788	0.295542
127.019	2	S2	HLK2_Mt2@10.asc	-7.29166	0.326896
127.066	2	S2	HLK2_Mt2@9.asc	-7.6036	0.326896
127.069	2	S2	HLK2_Mt2@8.asc	-6.94583	0.326896
127.116	2	S2	HLK2_Mt2@7.asc	-7.04119	0.326896
127.166	2	S2	HLK2_Mt2@6.asc	-7.31456	0.326896
127.216	2	S2	HLK2_Mt2@5.asc	-6.795	0.326896
127.265	2	S2	HLK2_Mt2@4.asc	-7.42325	0.326896
127.315	2	S2	HLK2_Mt2@3.asc	-8.0468	0.326896
127.365	2	S2	HLK2_Mt2@2.asc	-7.03259	0.326896
127.415	2	S2	HLK2_Mt2@1.asc	-7.33069	0.326896

## Sheet: Table S4c - Composite d18O
dft	d18O composite	Stalage	Stalage_pos	Stalage_neg	YF_year	YF_year_uncert_pos	YF_year_uncert_neg	combined age model (Layer counting and LSE corrected)
mm	permil VPDB	year BP 1950	year BP 1950	year BP 1950	year BP 1950	year BP 1950	year BP 1950	year BP 1950
110.5	-6.99	12795.9	12959.3	12632.6	12791.9	12877.2	12708.3	12801	age model information value only
111	-7.23	12817.5	12968.4	12666.6	12814.4	12892.9	12737.4	12811	age model information value only
111.5	-7.47	12839.2	12977.7	12700.7	12836.8	12908.6	12766.5	12821	age model information value only
112	-6.96	12861	12986.7	12735.2	12859.2	12924.3	12795.6	12831	age model information value only
112.5	-8.54	12882.9	12995.5	12770.2	12881.6	12940	12824.6	12841
113	-8.09	12905	13005.1	12804.9	12904	12955.7	12853.7	12851
113.5	-6.97	12927.5	13016.8	12838.1	12926.8	12972.2	12882.6	12861
113.55	-6.86	12929.8	13018.2	12841.3	12929	12973.9	12885.4	12876.9
113.59	-6.64	12931.6	13019.3	12843.9	12930.8	12975.2	12887.7	12879.3
113.62	-6.59	12933	13020.1	12845.8	12932.1	12976.2	12889.4	12881.5
113.66	-6.66	12934.8	13021.3	12848.3	12934	12977.6	12891.7	12884.7
113.7	-6.49	12936.6	13022.4	12850.8	12935.8	12978.9	12893.9	12887.2
113.74	-6.38	12938.4	13023.6	12853.3	12937.6	12980.3	12896.2	12889.2
113.78	-6.49	12940.3	13024.8	12855.7	12939.4	12981.6	12898.5	12891.2
113.82	-6.47	12942.1	13026.1	12858.2	12941.2	12983	12900.7	12893.3
113.88	-6.47	12944.9	13028	12861.8	12943.9	12985	12904	12896.1
113.92	-6.59	12946.8	13029.3	12864.2	12945.7	12986.3	12906.2	12897.9
114	-6.57	12950.5	13032.1	12868.9	12949.4	12989	12910.6	12901.9
114.01	-6.54	12950.9	13032.4	12869.5	12949.8	12989.3	12911.2	12902.4
114.06	-6.55	12953.3	13034.2	12872.3	12952.1	12990.9	12913.9	12904.5
114.1	-6.56	12955.1	13035.6	12874.6	12953.9	12992.3	12916.1	12906.1
114.14	-6.35	12957	13037.1	12876.9	12955.7	12993.6	12918.3	12907.8
114.18	-6.21	12958.9	13038.6	12879.1	12957.5	12995	12920.5	12909.7
114.23	-5.95	12961.2	13040.6	12881.9	12959.8	12996.7	12923.2	12912.1
114.27	-5.91	12963.1	13042.1	12884.1	12961.6	12998.2	12925.4	12913.8
114.31	-5.9	12965	13043.7	12886.3	12963.4	12999.6	12927.5	12915.3
114.35	-5.77	12966.9	13045.3	12888.4	12965.2	13001.1	12929.7	12917
114.39	-5.78	12968.8	13047	12890.5	12967	13002.6	12931.8	12919
114.44	-6.02	12971.1	13049.1	12893.2	12969.3	13004.6	12934.5	12921.2
114.47	-6.19	12972.5	13050.4	12894.7	12970.6	13005.7	12936.1	12922.4
114.5	-5.98	12974	13051.6	12896.3	12972	13006.9	12937.7	12923.5
114.52	-5.86	12974.9	13052.5	12897.3	12972.9	13007.6	12938.7	12924.2
114.56	-6.05	12976.8	13054.3	12899.3	12974.7	13009.1	12940.8	12925.7
114.6	-6.32	12978.7	13056	12901.4	12976.5	13010.5	12942.9	12927.3
114.65	-6.18	12981.1	13058.3	12903.9	12978.7	13012.4	12945.5	12929
114.69	-6.02	12982.9	13060.1	12905.8	12980.5	13013.9	12947.5	12930.4
114.73	-6.14	12984.8	13061.9	12907.8	12982.3	13015.4	12949.6	12932
114.77	-6.09	12986.7	13063.7	12909.7	12984.1	13017	12951.7	12933.6
114.81	-6.12	12988.6	13065.6	12911.6	12985.9	13018.5	12953.7	12935
114.86	-5.85	12991	13068	12914	12988.2	13020.3	12956.3	12936.7
114.9	-5.86	12992.9	13069.9	12915.9	12990	13021.8	12958.4	12938.3
114.95	-5.89	12995.2	13072.2	12918.2	12992.2	13023.6	12961	12940.3
115	-5.87	12997.6	13074.7	12920.5	12994.5	13025.6	12963.5	12942.4
115.07	-5.91	13000.9	13078.1	12923.7	12997.6	13028.3	12967.1	12945.2
115.12	-6.02	13003.2	13080.5	12925.9	12999.9	13030.3	12969.6	12947.3
115.16	-6.28	13005.1	13082.5	12927.7	13001.7	13032	12971.7	12949
115.2	-6.13	13007	13084.5	12929.4	13003.5	13033.6	12973.7	12950.8
115.25	-6.04	13009.3	13087	12931.6	13005.8	13035.6	12976.3	12953.3
115.29	-6.2	13011.2	13089	12933.3	13007.6	13037.3	12978.2	12955.2
115.33	-6.01	13013	13091.1	12935	13009.5	13039	12980.1	12957.1
115.37	-6.16	13014.9	13093.1	12936.7	13011.3	13040.6	12982	12958.7
115.42	-6.03	13017.2	13095.6	12938.8	13013.6	13042.8	12984.4	12961.7
115.46	-6.34	13019	13097.7	12940.4	13015.4	13044.6	12986.2	12963.7
115.5	-6.65	13020.9	13099.7	12942.1	13017.2	13046.4	12988.1	12965.3
115.5	-6.73	13020.9	13099.7	12942.1	13017.2	13046.4	12988.1	12965.3
115.54	-6.69	13022.7	13101.8	12943.7	13019.1	13048.2	12990	12967.3
115.56	-6.68	13023.6	13102.8	12944.5	13020	13049.1	12990.9	12968
115.58	-6.53	13024.6	13103.8	12945.3	13020.9	13050	12991.8	12968.6
115.59	-6.66	13025	13104.3	12945.7	13021.3	13050.4	12992.2	12968.9
115.59	-6.5	13025	13104.3	12945.7	13021.3	13050.4	12992.2	12968.9
115.61	-6.63	13025.9	13105.3	12946.5	13022.3	13051.3	12993.2	12969.6
115.63	-6.43	13026.8	13106.4	12947.3	13023.2	13052.2	12994.1	12970.3
115.63	-6.47	13026.8	13106.4	12947.3	13023.2	13052.2	12994.1	12970.3
115.65	-6.58	13027.7	13107.4	12948.1	13024.1	13053.1	12995	12971.1
115.67	-6.59	13028.7	13108.4	12948.9	13025	13054	12995.9	12972
115.67	-6.44	13028.7	13108.4	12948.9	13025	13054	12995.9	12972
115.68	-6.55	13029.1	13108.9	12949.3	13025.5	13054.4	12996.3	12972.3
115.7	-6.43	13030	13110	12950	13026.4	13055.3	12997.3	12973
115.71	-6.47	13030.5	13110.5	12950.4	13026.8	13055.8	12997.7	12973.3
115.72	-6.4	13030.9	13111	12950.8	13027.3	13056.2	12998.1	12973.9
115.74	-6.24	13031.8	13112	12951.6	13028.2	13057.1	12999	12975
115.75	-6.39	13032.3	13112.5	12952	13028.6	13057.6	12999.4	12975.5
115.75	-6.46	13032.3	13112.5	12952	13028.6	13057.6	12999.4	12975.5
115.77	-6.3	13033.2	13113.6	12952.8	13029.5	13058.5	13000.3	12976.8
115.79	-6.64	13034.1	13114.6	12953.5	13030.4	13059.4	13001.2	12978.1
115.79	-6.67	13034.1	13114.6	12953.5	13030.4	13059.4	13001.2	12978.1
115.81	-6.65	13035	13115.6	12954.3	13031.3	13060.4	13002	12979.4
115.83	-6.61	13035.9	13116.7	12955.1	13032.2	13061.3	13002.9	12980.9
115.83	-6.36	13035.9	13116.7	12955.1	13032.2	13061.3	13002.9	12980.9
115.84	-6.47	13036.3	13117.2	12955.4	13032.7	13061.7	13003.3	12981.8
115.86	-6.07	13037.2	13118.2	12956.2	13033.6	13062.6	13004.2	12983.5
115.88	-6.45	13038.1	13119.2	12956.9	13034.5	13063.5	13005.1	12984.6
115.88	-6.33	13038.1	13119.2	12956.9	13034.5	13063.5	13005.1	12984.6
115.9	-6.33	13039	13120.2	12957.7	13035.4	13064.4	13006	12985.9
115.92	-6.35	13039.9	13121.3	12958.4	13036.3	13065.3	13006.8	12987.5
115.92	-6.4	13039.9	13121.3	12958.4	13036.3	13065.3	13006.8	12987.5
115.93	-6.35	13040.3	13121.8	12958.8	13036.7	13065.8	13007.3	12988.2
115.95	-6.23	13041.2	13122.8	12959.6	13037.6	13066.7	13008.2	12989.5
115.96	-6.2	13041.6	13123.3	12959.9	13038.1	13067.1	13008.6	12990.1
115.97	-6.23	13042.1	13123.8	12960.3	13038.5	13067.6	13009	12990.7
115.99	-6.38	13042.9	13124.8	12961	13039.4	13068.5	13009.9	12991.8
116	-6.38	13043.4	13125.4	12961.4	13039.9	13068.9	13010.4	12992.2
116	-6.36	13043.4	13125.4	12961.4	13039.9	13068.9	13010.4	12992.5
116	-6.09	13043.4	13125.4	12961.4	13039.9	13068.9	13010.4	12993.1
116.02	-6.04	13044.3	13126.4	12962.1	13040.8	13069.9	13011.2	12993.7
116.04	-6.1	13045.1	13127.4	12962.9	13041.7	13070.9	13012	12994.8
116.05	-6.17	13045.6	13127.9	12963.2	13042.1	13071.4	13012.4	12995.4
116.08	-6.19	13046.9	13129.4	12964.3	13043.5	13072.9	13013.6	12997.2
116.09	-6.25	13047.3	13129.9	12964.7	13043.9	13073.3	13014	12997.7
116.09	-6.23	13047.3	13129.9	12964.7	13043.9	13073.3	13014	12997.7
116.11	-6.3	13048.2	13130.9	12965.4	13044.8	13074.3	13014.8	12998.7
116.13	-6.4	13049	13132	12966.1	13045.7	13075.3	13015.6	12999.8
116.15	-6.32	13049.9	13133	12966.8	13046.6	13076.3	13016.4	13001.2
116.16	-6.34	13050.3	13133.5	12967.2	13047	13076.8	13016.9	13001.9
116.17	-6.24	13050.8	13134	12967.5	13047.5	13077.3	13017.3	13002.6
116.18	-6.22	13051.2	13134.5	12967.9	13047.9	13077.7	13017.7	13003.3
116.19	-6.06	13051.6	13135	12968.2	13048.4	13078.2	13018.1	13003.9
116.2	-6.27	13052.1	13135.5	12968.6	13048.8	13078.7	13018.6	13004.4
116.21	-6.06	13052.5	13136	12968.9	13049.3	13079.2	13019	13004.8
116.22	-6.25	13052.9	13136.5	12969.3	13049.7	13079.7	13019.4	13005.2
116.24	-6.03	13053.8	13137.5	12970	13050.6	13080.7	13020.3	13006.2
116.25	-5.99	13054.2	13138	12970.3	13051.1	13081.1	13020.7	13006.7
116.26	-5.98	13054.6	13138.5	12970.7	13051.5	13081.6	13021.2	13007.2
116.27	-5.94	13055	13139	12971	13052	13082.1	13021.6	13007.7
116.28	-6.18	13055.5	13139.5	12971.4	13052.4	13082.6	13022	13008.2
116.29	-5.98	13055.9	13140.1	12971.7	13052.8	13083.1	13022.5	13008.5
116.3	-6.01	13056.3	13140.6	12972.1	13053.3	13083.6	13022.9	13009.1
116.31	-6.03	13056.7	13141.1	12972.4	13053.8	13084.1	13023.3	13009.8
116.32	-6.07	13057.2	13141.6	12972.8	13054.2	13084.6	13023.7	13010.4
116.34	-6.2	13058	13142.6	12973.4	13055.1	13085.6	13024.5	13011.8
116.34	-6.15	13058	13142.6	12973.4	13055.1	13085.6	13024.5	13011.8
116.35	-6.24	13058.4	13143.1	12973.8	13055.6	13086.1	13024.9	13012.6
116.37	-6.18	13059.3	13144.1	12974.5	13056.5	13087.1	13025.7	13014
116.37	-6.13	13059.3	13144.1	12974.5	13056.5	13087.1	13025.7	13014
116.38	-6.44	13059.7	13144.6	12974.8	13056.9	13087.6	13026.1	13014.6
116.4	-6.56	13060.5	13145.6	12975.5	13057.9	13088.6	13026.9	13015.8
116.4	-6.44	13060.5	13145.6	12975.5	13057.9	13088.6	13026.9	13015.8
116.41	-6.57	13061	13146.1	12975.8	13058.3	13089.1	13027.3	13016.4
116.43	-6.63	13061.8	13147.1	12976.5	13059.2	13090.1	13028.1	13017.7
116.44	-6.61	13062.2	13147.6	12976.8	13059.7	13090.6	13028.5	13018.4
116.44	-6.4	13062.2	13147.6	12976.8	13059.7	13090.6	13028.5	13018.4
116.45	-6.3	13062.6	13148.1	12977.1	13060.1	13091.1	13028.9	13019.1
116.47	-6.24	13063.5	13149.1	12977.8	13061	13092.1	13029.7	13020.4
116.47	-6.27	13063.5	13149.1	12977.8	13061	13092.1	13029.7	13020.4
116.48	-6.32	13063.9	13149.7	12978.1	13061.5	13092.7	13030	13021.2
116.5	-6.13	13064.7	13150.7	12978.8	13062.4	13093.7	13030.8	13022.9
116.5	-6.31	13064.7	13150.7	12978.8	13062.4	13093.7	13030.8	13022.9
116.5	-6.15	13064.7	13150.7	12978.8	13062.4	13093.7	13030.8	13022.9
116.51	-5.91	13065.1	13151.2	12979.1	13062.8	13094.3	13031.2	13023.7
116.53	-6.09	13066	13152.2	12979.7	13063.7	13095.3	13031.9	13025.2
116.54	-6.09	13066.4	13152.7	12980.1	13064.2	13095.8	13032.3	13026
116.54	-6.31	13066.4	13152.7	12980.1	13064.2	13095.8	13032.3	13026
116.57	-6.1	13067.6	13154.2	12981	13065.5	13097.4	13033.4	13027.7
116.57	-6.43	13067.6	13154.2	12981	13065.5	13097.4	13033.4	13027.7
116.58	-6.55	13068	13154.7	12981.3	13066	13098	13033.8	13028.3
116.6	-6.55	13068.9	13155.7	12982	13066.9	13099	13034.6	13029.2
116.61	-6.72	13069.3	13156.3	12982.3	13067.3	13099.6	13035	13029.5
116.63	-7.02	13070.1	13157.3	12982.9	13068.2	13100.6	13035.7	13030.1
116.64	-6.66	13070.5	13157.8	12983.2	13068.7	13101.1	13036.1	13030.4
116.66	-6.61	13071.3	13158.8	12983.8	13069.5	13102.2	13036.9	13030.9
116.67	-6.37	13071.7	13159.3	12984.1	13070	13102.7	13037.3	13031.2
116.68	-6.56	13072.1	13159.8	12984.5	13070.4	13103.3	13037.7	13031.5
116.7	-6.61	13073	13160.8	12985.1	13071.3	13104.3	13038.5	13032.1
116.71	-6.53	13073.4	13161.4	12985.4	13071.8	13104.8	13038.9	13032.5
116.73	-6.76	13074.2	13162.4	12986	13072.7	13105.9	13039.7	13033.3
116.73	-6.6	13074.2	13162.4	12986	13072.7	13105.9	13039.7	13033.3
116.74	-6.61	13074.6	13162.9	12986.3	13073.1	13106.4	13040.1	13033.7
116.76	-6.66	13075.4	13163.9	12986.9	13074	13107.5	13040.8	13034.4
116.76	-6.59	13075.4	13163.9	12986.9	13074	13107.5	13040.8	13034.4
116.77	-6.6	13075.8	13164.4	12987.2	13074.5	13108	13041.2	13034.8
116.79	-6.58	13076.6	13165.5	12987.8	13075.3	13109.1	13041.8	13035.5
116.83	-6.43	13078.2	13167.5	12988.9	13077.1	13111.3	13043.2	13037.3
116.86	-6.45	13079.5	13169.1	12989.8	13078.5	13112.9	13044.3	13039.2
116.9	-6.5	13081.1	13171.2	12990.9	13080.3	13115.1	13045.6	13040.9
116.93	-6.58	13082.3	13172.8	12991.8	13081.6	13116.7	13046.6	13041.8
116.96	-6.82	13083.5	13174.3	12992.6	13083	13118.4	13047.7	13042.9
117	-6.73	13085.1	13176.4	12993.7	13084.8	13120.5	13049	13044.8
117	-6.77	13085.1	13176.4	12993.7	13084.8	13120.5	13049	13044.8
117.03	-6.75	13086.3	13178	12994.5	13086.2	13122.2	13050	13046.1
117.06	-6.74	13087.5	13179.6	12995.3	13087.5	13123.8	13051.1	13047.6
117.1	-6.74	13089.1	13181.8	12996.3	13089.4	13126.1	13052.4	13049.9
117.13	-6.76	13090.2	13183.4	12997.1	13090.7	13127.8	13053.5	13051.6
117.17	-6.56	13091.8	13185.5	12998.1	13092.6	13130	13054.9	13053.4
117.2	-6.67	13093	13187.2	12998.9	13093.9	13131.7	13055.9	13054.7
117.23	-6.69	13094.2	13188.8	12999.6	13095.3	13133.3	13057	13055.9
117.27	-6.46	13095.8	13191	13000.5	13097.1	13135.6	13058.4	13057.6
117.3	-7.02	13096.9	13192.6	13001.2	13098.5	13137.2	13059.4	13058.7
117.34	-6.83	13098.5	13194.9	13002.2	13100.3	13139.4	13060.8	13060.3
117.37	-6.81	13099.7	13196.5	13002.8	13101.6	13141.1	13061.9	13061.7
117.4	-7.16	13100.9	13198.2	13003.5	13103	13142.8	13063	13063
117.44	-7.07	13102.4	13200.5	13004.3	13104.8	13145	13064.4	13064.4
117.47	-6.65	13103.6	13202.2	13005	13106.2	13146.7	13065.4	13065.4
117.5	-6.96	13104.8	13203.9	13005.6	13107.5	13148.4	13066.5	13066.4
117.51	-6.76	13105.1	13204.5	13005.8	13108	13148.9	13066.9	13066.8
117.54	-6.78	13106.3	13206.2	13006.4	13109.3	13150.6	13067.9	13067.7
117.58	-6.78	13107.9	13208.6	13007.2	13111.2	13152.8	13069.2	13068.7
117.61	-6.93	13109	13210.3	13007.7	13112.5	13154.4	13070.2	13069.7
117.64	-7.4	13110.2	13212.1	13008.3	13113.9	13156.1	13071.2	13070.9
117.68	-7.03	13111.7	13214.5	13009	13115.7	13158.4	13072.6	13073.1
117.71	-7.24	13112.9	13216.3	13009.5	13117.1	13160.1	13073.6	13075.1
117.74	-7.17	13114	13218.1	13010	13118.4	13161.8	13074.6	13077.2
117.78	-7.04	13115.6	13220.5	13010.7	13120.2	13164.1	13075.9	13079.6
117.81	-7.25	13116.7	13222.4	13011.1	13121.6	13165.8	13077	13081.3
117.85	-7	13118.3	13224.8	13011.7	13123.4	13168.2	13078.3	13083.2
117.88	-6.92	13119.4	13226.7	13012.2	13124.7	13169.9	13079.3	13084.5
117.91	-7.12	13120.6	13228.6	13012.6	13126	13171.6	13080.3	13085.9
117.95	-7.31	13122.1	13231.2	13013.1	13127.8	13174	13081.6	13087.3
117.95	-7.45	13122.1	13231.2	13013.1	13127.8	13174	13081.6	13087.3
117.98	-7.42	13123.3	13233.1	13013.5	13129.2	13175.6	13082.7	13088.5
117.99	-7.52	13123.7	13233.7	13013.6	13129.7	13176.2	13083	13088.8
118	-7.8	13124.1	13234.4	13013.7	13130.1	13176.8	13083.3	13089.2
118.02	-7.79	13124.8	13235.7	13014	13131	13177.9	13084	13089.9
118.03	-7.63	13125.2	13236.3	13014.1	13131.5	13178.4	13084.3	13090.3
118.05	-7.63	13126	13237.6	13014.3	13132.4	13179.6	13085	13091
118.08	-7.39	13127.1	13239.6	13014.7	13133.7	13181.2	13086	13092.2
118.08	-7.31	13127.1	13239.6	13014.7	13133.7	13181.2	13086	13092.2
118.11	-7.3	13128.3	13241.6	13015	13135.1	13183	13087	13093.2
118.12	-7.26	13128.7	13242.2	13015.1	13135.5	13183.5	13087.4	13093.5
118.15	-7.46	13129.8	13244.2	13015.4	13136.9	13185.3	13088.4	13094.7
118.15	-7.46	13129.8	13244.2	13015.4	13136.9	13185.3	13088.4	13094.7
118.17	-7.38	13130.6	13245.6	13015.6	13137.8	13186.5	13089.1	13095.5
118.19	-7.4	13131.3	13246.9	13015.8	13138.7	13187.6	13089.8	13096.4
118.22	-7.37	13132.5	13249	13016	13140	13189.4	13090.9	13097.8
118.23	-7.35	13132.9	13249.6	13016.1	13140.4	13190	13091.2	13098.3
118.25	-7.29	13133.6	13251	13016.3	13141.3	13191.2	13091.9	13099.3
118.27	-7.33	13134.4	13252.3	13016.5	13142.2	13192.3	13092.6	13100.1
118.29	-7.54	13135.2	13253.7	13016.7	13143.1	13193.5	13093.2	13101.2
118.31	-7.55	13135.9	13255.1	13016.8	13144.1	13194.7	13093.9	13102.3
118.32	-7.46	13136.3	13255.8	13016.9	13144.5	13195.3	13094.2	13102.7
118.36	-7.31	13137.9	13258.5	13017.2	13146.3	13197.7	13095.5	13104.2
118.39	-7.27	13139	13260.6	13017.4	13147.7	13199.5	13096.5	13105.4
118.39	-7.11	13139	13260.6	13017.4	13147.7	13199.5	13096.5	13105.4
118.42	-7.04	13140.2	13262.7	13017.7	13149.1	13201.2	13097.5	13106.6
118.43	-6.98	13140.5	13263.4	13017.7	13149.5	13201.8	13097.8	13106.9
118.45	-6.97	13141.3	13264.7	13017.9	13150.4	13203	13098.4	13107.8
118.45	-7.14	13141.3	13264.7	13017.9	13150.4	13203	13098.4	13107.8
118.49	-7.3	13142.8	13267.5	13018.2	13152.2	13205.3	13099.7	13109.8
118.5	-7.23	13143.2	13268.2	13018.2	13152.7	13205.9	13100	13110.3
118.5	-7.08	13143.2	13268.2	13018.2	13152.7	13205.9	13100	13110.3
118.52	-6.89	13144	13269.6	13018.4	13153.5	13207.1	13100.6	13111
118.55	-6.76	13145.1	13271.7	13018.6	13154.9	13208.8	13101.5	13111.9
118.58	-6.89	13146.3	13273.8	13018.8	13156.2	13210.6	13102.5	13112.9
118.58	-6.92	13146.3	13273.8	13018.8	13156.2	13210.6	13102.5	13112.9
118.62	-7	13147.8	13276.6	13019.1	13158	13213	13103.8	13114.5
118.63	-7.15	13148.2	13277.3	13019.1	13158.5	13213.6	13104.1	13114.9
118.65	-7.14	13149	13278.7	13019.3	13159.4	13214.8	13104.7	13115.6
118.68	-7.16	13150.1	13280.7	13019.5	13160.7	13216.6	13105.7	13117
118.68	-7.21	13150.1	13280.7	13019.5	13160.7	13216.6	13105.7	13117
118.71	-7.13	13151.3	13282.8	13019.7	13162.1	13218.4	13106.6	13118.3
118.73	-6.96	13152	13284.2	13019.8	13163	13219.6	13107.2	13119
118.74	-6.85	13152.4	13284.9	13019.9	13163.4	13220.2	13107.6	13119.3
118.78	-6.79	13153.9	13287.7	13020.2	13165.2	13222.5	13108.8	13120.8
118.79	-6.76	13154.3	13288.4	13020.2	13165.7	13223.1	13109.1	13121.1
118.81	-6.73	13155.1	13289.7	13020.4	13166.6	13224.3	13109.7	13121.8
118.84	-7.04	13156.2	13291.8	13020.6	13167.9	13226.1	13110.7	13122.8
118.84	-7.04	13156.2	13291.8	13020.6	13167.9	13226.1	13110.7	13122.8
118.87	-7.13	13157.4	13293.9	13020.8	13169.3	13227.8	13111.6	13123.8
118.89	-7.38	13158.1	13295.2	13021	13170.2	13229	13112.2	13124.6
118.9	-7.39	13158.5	13295.9	13021.1	13170.6	13229.6	13112.5	13125.1
118.94	-7.09	13160	13298.6	13021.4	13172.5	13232	13113.8	13127.8
118.95	-7.07	13160.4	13299.3	13021.5	13172.9	13232.6	13114.1	13128.2
118.97	-7.19	13161.2	13300.7	13021.7	13173.8	13233.8	13114.7	13129.2
119	-7.23	13162.3	13302.7	13021.9	13175.2	13235.6	13115.6	13130.2
119	-7.23	13162.3	13302.7	13021.9	13175.2	13235.6	13115.6	13130.2
119	-6.93	13162.3	13302.7	13021.9	13175.2	13235.6	13115.6	13130.2
119.03	-6.78	13163.4	13304.7	13022.2	13176.5	13237.3	13116.5	13131.1
119.05	-6.71	13164.2	13306	13022.4	13177.4	13238.5	13117.1	13131.8
119.07	-6.8	13165	13307.4	13022.6	13178.3	13239.7	13117.7	13132.4
119.1	-6.81	13166.1	13309.4	13022.9	13179.7	13241.5	13118.7	13133.5
119.1	-6.91	13166.1	13309.4	13022.9	13179.7	13241.5	13118.7	13133.5
119.13	-7.07	13167.3	13311.3	13023.2	13181	13243.3	13119.6	13134.8
119.14	-7.07	13167.6	13312	13023.3	13181.4	13243.8	13119.9	13135.3
119.17	-7.26	13168.8	13313.9	13023.6	13182.8	13245.6	13120.8	13137.1
119.18	-7.28	13169.1	13314.6	13023.7	13183.2	13246.2	13121.1	13137.7
119.2	-7.12	13169.9	13315.9	13023.9	13184.1	13247.4	13121.7	13138.6
119.22	-7.08	13170.7	13317.2	13024.2	13185	13248.6	13122.3	13139.4
119.23	-7.23	13171	13317.8	13024.3	13185.5	13249.2	13122.6	13139.7
119.26	-7.23	13172.2	13319.7	13024.7	13186.9	13251	13123.5	13140.9
119.27	-6.97	13172.6	13320.3	13024.8	13187.3	13251.6	13123.8	13141.3
119.29	-6.97	13173.3	13321.6	13025.1	13188.2	13252.8	13124.4	13142.1
119.3	-7.07	13173.7	13322.2	13025.2	13188.7	13253.4	13124.7	13142.5
119.33	-7.05	13174.8	13324.1	13025.6	13190	13255.2	13125.7	13138.6
119.33	-7.12	13174.8	13324.1	13025.6	13190	13255.2	13125.7	13139.4
119.36	-7.16	13176	13325.9	13026	13191.4	13257	13126.6	13139.7
119.37	-7.17	13176.4	13326.5	13026.2	13191.8	13257.6	13126.9	13140.9
119.41	-7.07	13177.9	13328.9	13026.8	13193.7	13259.9	13128.2	13141.3
119.45	-6.97	13179.4	13331.3	13027.4	13195.5	13262.3	13129.5	13142.1
119.49	-6.95	13180.9	13333.7	13028.1	13197.3	13264.6	13130.7	13142.5
119.5	-7.41	13181.3	13334.2	13028.3	13197.8	13265.2	13131	13142.8
119.53	-7.3	13182.4	13336	13028.9	13199.2	13267	13131.9	13142.8
119.58	-7.59	13184.3	13338.8	13029.8	13201.4	13269.9	13133.4	13144
119.62	-7.3	13185.8	13341	13030.6	13203.3	13272.3	13134.6	13144.4
119.66	-7.4	13187.3	13343.1	13031.5	13205.1	13274.7	13135.9	13145.9
119.69	-7.04	13188.5	13344.7	13032.2	13206.4	13276.5	13136.9	13147.4
119.75	-6.76	13190.7	13347.8	13033.6	13209.1	13280.2	13138.8	13148.9
119.79	-6.93	13192.2	13349.8	13034.7	13210.9	13282.6	13140	13149.3
119.83	-6.93	13193.7	13351.7	13035.7	13212.8	13285	13141.3	13150.4
119.87	-7.14	13195.2	13353.6	13036.9	13214.6	13287.4	13142.5	13152.3
119.91	-6.62	13196.7	13355.4	13038.1	13216.4	13289.9	13143.8	13153.8
119.95	-6.44	13198.2	13357.2	13039.3	13218.2	13292.3	13145.1	13155.3
120	-6.44	13200.1	13359.3	13041	13220.4	13295.4	13146.7	13156.5
120	-6.69	13200.1	13359.3	13041	13220.4	13295.4	13146.7	13158.7
120.04	-7.06	13201.6	13360.9	13042.3	13222.2	13297.8	13148	13160.2
120.08	-6.88	13203.1	13362.5	13043.8	13224	13300.1	13149.2	13161.7
120.12	-6.42	13204.6	13364	13045.3	13225.8	13302.5	13150.5	13163.2
120.17	-6.24	13206.5	13365.7	13047.3	13228.1	13305.4	13152.1	13164.7
120.22	-6.32	13208.4	13367.4	13049.3	13230.3	13308.4	13153.6	13166.2
120.26	-6	13209.9	13368.7	13051	13232.1	13310.8	13154.9	13168.1
120.3	-5.98	13211.4	13370	13052.8	13233.9	13313.2	13156.2	13168.1
120.35	-6	13213.2	13371.4	13055	13236.1	13316.2	13157.8	13169.6
120.39	-5.87	13214.7	13372.6	13056.9	13237.9	13318.6	13159.1	13171.1
120.43	-5.88	13216.2	13373.7	13058.8	13239.7	13321	13160.3	13172.6
120.47	-6.11	13217.7	13374.7	13060.8	13241.5	13323.4	13161.6	13174.5
120.5	-6.07	13218.9	13375.4	13062.3	13242.8	13325.2	13162.6	13176.4
120.5	-6.51	13218.9	13375.4	13062.3	13242.8	13325.2	13162.6	13177.9
120.54	-6.34	13220.3	13376.4	13064.3	13244.6	13327.6	13163.8	13179.4
120.61	-6.23	13223	13378	13067.9	13247.7	13331.8	13165.9	13181.2
120.65	-6.21	13224.5	13378.8	13070.1	13249.5	13334.2	13167.1	13182.7
120.69	-6.37	13226	13379.7	13072.2	13251.4	13336.5	13168.3	13184.2
120.74	-6.36	13227.8	13380.7	13075	13253.7	13339.4	13169.9	13185.7
120.8	-6.33	13230.1	13381.8	13078.4	13256.4	13342.9	13171.7	13186.9
120.85	-6.48	13231.9	13382.6	13081.2	13258.7	13345.9	13173.2	13186.9
120.9	-6.32	13233.8	13383.5	13084.1	13261	13348.8	13174.7	13188.3
120.94	-6.46	13235.3	13384.1	13086.5	13262.9	13351.2	13176	13191
120.98	-6.46	13236.8	13384.8	13088.9	13264.7	13353.6	13177.2	13192.5
121	-6.2	13237.6	13385.1	13090.1	13265.6	13354.8	13177.8	13194
121.02	-6.19	13238.3	13385.4	13091.3	13266.5	13356	13178.5	13195.8
121.07	-6.53	13240.2	13386.1	13094.3	13268.8	13358.9	13180	13198.1
121.11	-6.65	13241.7	13386.7	13096.7	13270.6	13361.3	13181.3	13199.9
121.14	-6.93	13242.8	13387.1	13098.6	13272	13363.1	13182.2	13201.8
121.19	-6.5	13244.7	13387.7	13101.6	13274.2	13366.1	13183.6	13203.3
121.23	-6.34	13246.2	13388.3	13104.1	13276	13368.5	13184.8	13204.8
121.27	-6.51	13247.7	13388.8	13106.6	13277.9	13370.9	13186	13205.6
121.31	-6.55	13249.2	13389.3	13109.1	13279.7	13373.3	13187.3	13206.3
121.35	-6.38	13250.7	13389.8	13111.6	13281.5	13375.7	13188.6	13208.2
121.4	-6.53	13252.6	13390.5	13114.8	13283.8	13378.7	13190.3	13209.7
121.44	-6.84	13254.1	13391	13117.3	13285.6	13381.2	13191.4	13210.8
121.49	-6.52	13256	13391.6	13120.4	13287.8	13384.2	13192.9	13212.7
121.5	-6.58	13256.4	13391.7	13121.1	13288.3	13384.8	13193.2	13214.2
121.53	-6.28	13257.5	13392.1	13122.9	13289.6	13386.6	13194.1	13215.7
121.58	-6.24	13259.4	13392.7	13126.1	13291.9	13389.5	13195.6	13217.2
121.64	-6.23	13261.7	13393.5	13129.8	13294.6	13393	13197.4	13218.7
121.69	-6.25	13263.6	13394.2	13133	13296.8	13396	13198.9	13220.6
121.75	-6.28	13265.9	13395	13136.7	13299.5	13399.6	13200.7	13222.1
121.83	-6.44	13268.9	13396.2	13141.6	13303.1	13404.5	13203.1	13224
121.88	-6.76	13270.8	13397	13144.7	13305.4	13407.5	13204.5	13224.4
121.93	-6.28	13272.7	13397.8	13147.7	13307.6	13410.5	13206	13225.5
122	-6.26	13275.4	13399	13151.9	13310.8	13414.8	13208.1	13227.4
122	-6.32	13275.4	13399	13151.9	13310.8	13414.8	13208.1	13229.7
122.07	-6.56	13278.1	13400.2	13156	13313.9	13419	13210.1	13231.6
122.13	-6.15	13280.4	13401.4	13159.5	13316.6	13422.6	13211.9	13233.9
122.18	-6.17	13282.4	13402.4	13162.4	13318.8	13425.6	13213.4	13236.9
122.24	-6.41	13284.7	13403.6	13165.8	13321.5	13429.2	13215.1	13238.8
122.29	-6.3	13286.6	13404.7	13168.6	13323.8	13432.2	13216.6	13240.7
122.35	-6.21	13289	13406	13171.9	13326.5	13435.8	13218.4	13243.4
122.4	-6.15	13290.9	13407.2	13174.6	13328.7	13438.9	13219.9	13243.4
122.46	-6.26	13293.2	13408.6	13177.9	13331.5	13442.5	13221.8	13246.1
122.5	-6.37	13294.8	13409.6	13180	13333.3	13445	13223	13248.4
122.51	-6.31	13295.2	13409.8	13180.5	13333.8	13445.6	13223.3	13250.4
122.56	-6.32	13297.1	13411.1	13183.2	13336	13448.7	13224.8	13252.7
122.62	-6.76	13299.5	13412.6	13186.3	13338.8	13452.3	13226.6	13254.6
122.66	-6.76	13301	13413.7	13188.4	13340.6	13454.7	13227.7	13257
122.71	-6.77	13303	13415	13191	13342.9	13457.7	13229.2	13258.9
122.77	-6.59	13305.3	13416.6	13194	13345.7	13461.3	13230.9	13261.2
122.82	-6.28	13307.3	13418	13196.5	13347.9	13464.2	13232.4	13262.8
122.88	-6.4	13309.6	13419.7	13199.5	13350.6	13467.8	13234.2	13263.2
122.93	-6.36	13311.6	13421.2	13202	13352.9	13470.8	13235.7	13265.1
122.98	-6.27	13313.5	13422.6	13204.4	13355.1	13473.8	13237.2	13267.5
123	-6.3	13314.3	13423.2	13205.4	13356	13475.1	13237.8	13269
123.04	-6.26	13315.9	13424.4	13207.4	13357.8	13477.5	13239	13271
123.09	-6.43	13317.8	13425.9	13209.8	13360.1	13480.6	13240.5	13273.3
123.14	-6.48	13319.8	13427.4	13212.1	13362.3	13483.6	13242.1	13275.3
123.19	-6.11	13321.7	13428.9	13214.5	13364.6	13486.7	13243.7	13277.6
123.25	-6.31	13324.1	13430.8	13217.3	13367.3	13490.4	13245.4	13279.6
123.3	-6.36	13326	13432.4	13219.7	13369.6	13493.4	13246.9	13281.5
123.36	-6.7	13328.4	13434.3	13222.4	13372.3	13497.1	13248.7	13282.3
123.41	-6.51	13330.3	13435.8	13224.7	13374.5	13500.1	13250.2	13283.9
123.46	-5.97	13332.2	13437.4	13227	13376.8	13503.2	13251.7	13285.8
123.5	-6.26	13333.8	13438.7	13228.9	13378.6	13505.7	13252.9	13287.8
123.52	-6.35	13334.6	13439.4	13229.8	13379.5	13506.9	13253.5	13289.7
123.57	-6.35	13336.5	13441	13232	13381.8	13509.9	13255	13292.1
123.62	-6.35	13338.4	13442.6	13234.3	13384	13513	13256.6	13294
123.68	-6.18	13340.8	13444.6	13237	13386.7	13516.6	13258.4	13296.4
123.73	-6.39	13342.7	13446.2	13239.2	13389	13519.6	13259.8	13298.3
123.78	-6.43	13344.6	13447.8	13241.4	13391.3	13522.5	13261.2	13300.2
123.84	-6.43	13346.9	13449.8	13244	13394	13526.1	13262.9	13301.8
123.89	-6.23	13348.8	13451.4	13246.2	13396.2	13529.2	13264.4	13302.6
123.94	-5.96	13350.8	13453.1	13248.4	13398.5	13532.2	13265.9	13304.5
124	-5.86	13353	13455	13251.1	13401.2	13535.9	13267.7	13306.4
124	-6.16	13353	13455	13251.1	13401.2	13535.9	13267.7	13308.8
124.05	-5.99	13355	13456.7	13253.2	13403.5	13539.1	13269.2	13310.7
124.1	-5.67	13356.9	13458.3	13255.4	13405.7	13542.2	13270.7	13312.6
124.16	-6.04	13359.1	13460.2	13258	13408.4	13545.8	13272.6	13314.9
124.21	-6.09	13361	13461.9	13260.2	13410.7	13548.7	13274.1	13316.8
124.27	-5.82	13363.3	13463.8	13262.8	13413.3	13552.4	13276	13318.8
124.33	-6.08	13365.6	13465.8	13265.3	13416.1	13556.1	13277.9	13321
124.38	-6.14	13367.5	13467.4	13267.5	13418.3	13559.1	13279.4	13321
124.43	-6.38	13369.4	13469.1	13269.6	13420.6	13562.2	13281	13323
124.49	-6.1	13371.6	13471.1	13272.2	13423.3	13565.9	13282.8	13324.9
124.5	-6.1	13372	13471.4	13272.6	13423.7	13566.5	13283.1	13327.1
124.54	-6.1	13373.5	13472.8	13274.3	13425.5	13569	13284.3	13329
124.6	-6.18	13375.8	13474.8	13276.8	13428.2	13572.6	13286.1	13331.3
124.66	-6.12	13378.1	13476.8	13279.3	13430.9	13576.2	13287.9	13333.6
124.71	-6.13	13380	13478.6	13281.4	13433.2	13579.2	13289.4	13335.5
124.76	-6.54	13381.9	13480.3	13283.5	13435.4	13582.2	13290.9	13337.4
124.81	-6.36	13383.8	13482.1	13285.5	13437.7	13585.2	13292.4	13339.6
124.86	-6.26	13385.7	13483.8	13287.6	13439.9	13588.2	13293.9	13340
124.92	-6.34	13388	13486	13290	13442.6	13591.9	13295.7	13341.5
124.97	-6.52	13389.9	13487.8	13292	13444.8	13595	13297.2	13343.8
125	-6.18	13391.1	13488.9	13293.3	13446.1	13596.9	13298.1	13346.1
125.01	-6.12	13391.5	13489.3	13293.7	13446.6	13597.5	13298.4	13348
125.07	-6.22	13393.8	13491.6	13296.1	13449.3	13601.1	13300.2	13349.9
125.12	-6.39	13395.8	13493.5	13298	13451.6	13604.1	13301.7	13351.8
125.18	-6.53	13398.1	13495.8	13300.4	13454.3	13607.7	13303.6	13353.7
125.23	-6.74	13400.1	13497.8	13302.4	13456.6	13610.7	13305	13356
125.28	-6.53	13402	13499.8	13304.3	13458.8	13613.8	13306.5	13357.9
125.34	-6.55	13404.4	13502.2	13306.6	13461.5	13617.5	13308.4	13359.1
125.39	-6.64	13406.4	13504.3	13308.6	13463.7	13620.5	13309.9	13359.5
125.45	-6.64	13408.8	13506.9	13310.8	13466.4	13624.2	13311.7	13361.8
125.5	-6.62	13410.9	13509	13312.7	13468.7	13627.3	13313.3	13363.8
125.5	-6.6	13410.9	13509	13312.7	13468.7	13627.3	13313.3	13366.1
125.56	-6.64	13413.3	13511.7	13315	13471.4	13631.1	13315.1	13368.1
125.61	-6.69	13415.4	13513.9	13316.8	13473.7	13634.1	13316.6	13370
125.66	-6.59	13417.4	13516.2	13318.6	13476	13637.1	13318.1	13372.4
125.72	-6.48	13419.9	13519.1	13320.8	13478.7	13640.7	13320	13374.4
125.77	-6.41	13422	13521.5	13322.6	13481	13643.7	13321.5	13376.8
125.82	-6.79	13424.2	13523.9	13324.4	13483.2	13646.6	13323	13378.9
125.87	-6.47	13426.3	13526.4	13326.1	13485.5	13649.6	13324.6	13378.9
125.93	-6.65	13428.9	13529.5	13328.2	13488.2	13653.1	13326.4	13381.3
125.98	-6.59	13431	13532.1	13330	13490.5	13656.2	13327.9	13383.4
126	-6.53	13431.9	13533.2	13330.6	13491.4	13657.4	13328.5	13385.4
126.03	-6.28	13433.2	13534.8	13331.7	13492.8	13659.2	13329.3	13387.9
126.09	-6.66	13435.9	13538.1	13333.7	13495.5	13662.9	13331.1	13390
126.14	-7.1	13438.1	13540.8	13335.3	13497.8	13665.9	13332.6	13392.2
126.2	-6.9	13440.8	13544.2	13337.3	13500.5	13669.7	13334.4	13394.3
126.25	-6.87	13443	13547.1	13338.9	13502.8	13672.7	13335.9	13396.9
126.3	-6.85	13445.3	13550	13340.5	13505.1	13675.8	13337.3	13399
126.36	-7.16	13448	13553.5	13342.4	13507.8	13679.5	13339.1	13399.9
126.41	-7.37	13450.2	13556.5	13344	13510.1	13682.6	13340.6	13401.2
126.46	-7.34	13452.5	13559.5	13345.5	13512.4	13685.6	13342.1	13403.9
126.5	-7.07	13454.3	13561.9	13346.7	13514.2	13688	13343.3	13406.1
126.52	-7.11	13455.2	13563.1	13347.3	13515.1	13689.2	13343.9	13408.8
126.57	-7.12	13457.5	13566.1	13348.8	13517.3	13692.3	13345.4	13411
126.62	-6.96	13459.7	13569.1	13350.3	13519.5	13695.3	13346.9	13413.3
126.68	-6.9	13462.4	13572.8	13352	13522.2	13699	13348.7	13416
126.73	-6.86	13464.6	13575.8	13353.5	13524.4	13702.2	13350.2	13418.2
126.78	-6.89	13466.8	13578.8	13354.9	13526.7	13705.3	13351.8	13420.5
126.84	-6.75	13469.5	13582.4	13356.6	13529.4	13708.9	13353.6	13422.3
126.89	-6.59	13471.7	13585.4	13358	13531.7	13711.9	13355.1	13423.2
126.94	-6.58	13473.8	13588.3	13359.3	13533.9	13714.9	13356.6	13425.5
126.99	-6.61	13476	13591.3	13360.7	13536.2	13718	13358.1	13427.7
127	-6.59	13476.4	13591.9	13360.9	13536.7	13718.6	13358.4	13431.4
127.05	-6.86	13478.5	13594.8	13362.2	13538.9	13721.7	13359.9	13433.5
127.1	-6.38	13480.6	13597.6	13363.5	13541.2	13724.8	13361.4	13435.6
127.15	-6.61	13482.6	13600.5	13364.8	13543.5	13727.8	13362.9	13437.6
127.2	-6.51	13484.7	13603.2	13366.1	13545.8	13730.9	13364.3	13439.7
127.26	-6.57	13487	13606.5	13367.6	13548.5	13734.5	13366.1	13442
127.31	-6.5	13489	13609.2	13368.8	13550.7	13737.6	13367.6	13444
127.37	-6.53	13491.3	13612.3	13370.2	13553.4	13741.3	13369.4	13446.3
127.42	-6.58	13493.1	13614.9	13371.4	13555.7	13744.4	13370.9	13448.1
127.47	-6.67	13495	13617.3	13372.6	13558	13747.4	13372.5	13450
127.5	-6.6	13496	13618.8	13373.3	13559.3	13749.2	13373.4	13451
127.52	-6.73	13496.7	13619.8	13373.7	13560.2	13750.4	13374	13451.7
127.53	-6.66	13497.1	13620.2	13373.9	13560.7	13751	13374.3	13452.1
127.58	-6.59	13498.8	13622.5	13375.1	13562.9	13754	13375.8	13453.8
128	-6.74	13511.1	13638.4	13383.8	13581.9	13779.4	13388.2	13466.1
128.5	-6.97	13520.3	13648.1	13392.6	13604.6	13809.9	13402.5	13475.3
129	-6.43	13526	13651.8	13400.2	13627.2	13840.4	13416.7	13481
129.5	-6.78	13531	13654.8	13407.3	13649.9	13870.9	13430.9	13486
130	-6.86	13538.6	13662.6	13414.6	13672.6	13901.4	13445.2	13493.6
130.5	-7.02	13551	13679.5	13422.6	13695.2	13931.9	13459.4	13506
131	-6.89	13567.2	13703.6	13430.9	13717.9	13962.4	13473.6	13522.2
131.5	-6.52	13585.6	13732.1	13439.2	13740.6	13992.9	13487.9	13540.6
132	-6.2	13604.4	13761.8	13447	13763.2	14023.4	13502.1	13559.4

## Sheet: Table S5 - Candidate events
Eruption*	Age [ka BP] GICC05	Age [ka BP] UTh-GICC05	Greenland Volc. SO4 deposition [kg/km2]	1s [kg/km2]	Age [ka BP] WD2014	Antarctica Volc. SO4 deposition [kg/km2]	1s [kg/km2]	VSSI [TgS]	1s [TgS]	VSSI >3.5 TgS	Volcanic Sulfate Distribution	Interhemispheric asymmetry ratio (AR)**	estimated latitude (°N)	lower bound (2s)	upper bound (2s)	LSE 50° (Y/N)
V1	12.871	12871.4	279.2	78.176	12.85	62.6	16.276	113.9	30.5599	yes	bipolar	0.633704	36.9779	-3.02207	76.9779	yes
	12.875	12875.5	7.5	2.1	12.854	1.8	0.468	3.1	0.821234	no	bipolar	0.612903	35.9529	-4.04713	75.9529	yes
V2	12.914	12915	25.9	7.252	12.885	13.8	3.588	13.2	3.05648	yes	bipolar	0.304786	20.7688	-19.2312	60.7688	yes
V3	12.936	12937	19.6	5.488	12.906	2.5	0.65	7.4	2.1236	yes	bipolar	0.773756	43.8797	3.87968	83.8797	yes
V4	12.946	12947	45	12.6	12.918	34.4	8.944	26.5	5.77696	yes	bipolar	0.133501	12.3279	-27.6721	52.3279	yes
V5	12.957	12958	8.7	2.436	12.928	2.3	0.598	3.7	0.953888	yes	bipolar	0.581818	34.421	-5.579	74.421	yes
	12.967	12968	5.4	1.512	12.937	0	0	1	0.333192	no	unipolar Northern Hemisphere	1	55.029	15.029	90	yes
V6	12.98	12981	226.8	63.504	12.949	44.9	11.674	90.5665	24.7245	yes	bipolar	0.669488	38.7414	-1.25861	78.7414	yes
	12.985	12986	5.7	1.596	12.954	0	0	1.08933	0.592662	no	unipolar Northern Hemisphere	1	55.029	15.029	90	yes
V7	12.994	12995	9.3	2.604	12.965	2.9	0.754	4.1	1.12318	yes	bipolar	0.52459	31.6008	-8.3992	71.6008	yes
	13.013	13014.9	4	1.12	12.985	4.2	1.092	2.71696	1.23318	no	bipolar	-0.0243902	4.54705	-35.453	44.547	no
	13.023	13025.5	3.7	1.036	12.995	1.9	0.494	1.9	0.856015	no	bipolar	0.321429	21.589	-18.411	61.589	yes
	13.029	13031.9	3.8	1.064	13	2.2	0.572	2	0.457087	no	bipolar	0.266667	18.8903	-21.1097	58.8903	yes
	13.043	13046.8	13	3.64	13.013	0	0	2.5	0.797899	no	unipolar Northern Hemisphere	1	55.029	15.029	90	yes
(V8)	13.066	13071.3	23.7	6.636	13.039	1.3	0.338	8.3	2.5496	yes	bipolar	0.896	49.9039	9.90388	89.9039	yes
	13.068	13073.4	7.8	2.184	13.04	0	0	1.5	0.47633	no	unipolar Northern Hemisphere	1	55.029	15.029	95.029	yes
	13.077	13083	0	0	13.049	10.4	2.704	2	0.542694	no	unipolar Southern Hemisphere	-1	-43.531	-83.531	-3.531	no
(V9)	13.084	13090.4	9	2.52	13.057	1.5	0.39	3.5	0.981307	yes	bipolar	0.714286	40.949	0.949	80.949	yes
Cumulative volcanic sulphate deposition in Greenland (NH) and Antarctica (SH) for individual volcanic events between 12,800 and 13,100 a BP on the GICC05 chronology (Table modified after Abbott et al., 2023).
*Note that eruption nomenclature differs from Abbot et al., 2023.
Ice-core ages are on the GICC05 chronology (Rasmussen et al., 2006) (BP1950) and are based on previous volcanic synchronization (Svensson et al., 2020; Buizert et al., 2018; Seierstad et al. 2014).
**Interhemispheric asymmetry ratio [-1,1] of atmospheric sulphate burden and estimated stratospheric sulphur infection calculated following:
If the source of the SO2 injection is unknown, we estimate a latitude of injection according to the asymmetry factor of the ice core deposits:
Relationship latitude-asymmetry:
and
,
	is the latitude in degree N.				uncertainty is 40 degrees.
These coefficients are determined by a linear regression over satellite data and matches identified in the CMIP7 database and geochemical matches prior to 1750 (Verkerk et al., in prep.; Aubry et al., in prep.)
Aymmetry Ratio versus Latitude
Verkerk et al., in prep.: Using simple volcanic aerosol and climate models to produce large ensemble simulations of Holocene climate
Aubry et al., in prep.: Historical stratospheric aerosol forcing for CMIP7 (part 1): Upper-tropospheric and stratospheric volcanic sulfur emissions
Hutchison et al., in prep.: The infamous 1831 CE mystery eruption identified as Zavaritskii caldera, Simushir Island (Kurils)
